# Supplementary material for: Estuarine mangrove niches select cultivable heterotrophic diazotrophs with diverse metabolic potentials—a prospective cross-dialog for functional diazotrophy
Source: Front Microbiol. 2024 May 24;15:1324188. doi: 10.3389/fmicb.2024.1324188 (PMC11174608; doi:10.3389/fmicb.2024.1324188)
Supplement: Supplementary file 1 [file Table_1.XLSX]

## Sheet: Estuarine niche axes
		Supplementary Data
			Estuarine mangrove niches select cultivable heterotrophic diazotrophs with diverse metabolic potentials - A prospective cross-dialogue for functional diazotrophy
			Sumana Mondal1ǂ, Biswajit Biswas1,3ǂ, Rajojit Chowdhury1,4ǂ, Rudranil Sengupta1ǂ, Anup Mandal1, Hemendra Nath Kotal1, Chayan Kumar Giri1, Anjali Ghosh1, Subhajit Saha1, Mst. Momtaj Begam1,5, Chandan Mukherjee1,6, Ipsita Das1, Sandip Kumar Basak2, Mahashweta Mitra Ghosh3, Krishna Ray1*
			1Environmental Biotechnology Group, Department of Botany, West Bengal State University, Berunanpukuria, Malikapur, Barasat, Kolkata 700126, India
			2Sarat Centenary College, Dhaniakhali, Hooghly 712302, West Bengal, India
			3St. Xavier's College (Autonomous), Department of Microbiology, 30, Mother Teresa Sarani Kolkata 700016, West Bengal, India
			4Department of Botany, Sree Chaitanya College, Habra, Prafullanagar, 24 Pgs(N) 743268, West Bengal, India
			5Department of Botany, Kalimpong College, Rinkinpong Rd, Kalimpong Khasmahal, Kalimpong, West Bengal 734301, India
			6School of Biological and Life Sciences, Galgotias University, Greater Noida, Gautam Buddh Nagar, Uttar Pradesh 203201, India
			ǂ Authors contributed equally as joint first authors
			* Correspondence: Dr. Krishna Ray (She/Her)
			kray91@gmail.com
			ORCID ID: KR, 0000-0002-1893-5993					Texture							CFU × 10-5 g-1 of dry soil
Sl	Rhizosphere	Place	GPS coordinates	Name of the plant (mangrove, mangrove associates, halophytic grass) rhizosphere	EC (dS m-1)	pH	Na+/K+	Sand (%)	Silt (%)	Clay (%)	Ammonia-N (mg kg-1)	Nitrate-N (mg kg-1)	Soluble-P (mg kg-1)	OC (%)	Ammonifying Bacteria	Nitrifying Bacteria	Denitrifying Bacteria	Phosphorus Solubilizing Bacteria	Free Living Nitrogen Fixing Bacteria
1	Grass Rhizosphere	Atherogaji	21°50'47.34"N/ 88°23'16.24"E	Paspalum vaginatum	5.491	8.28	5.35	13.2	51.4	35.4	1.61	0.47	5.02	1.7	29	157	57	21	59
2	Grass Rhizosphere	Atherogaji	21°50'47.34"N/ 88°23'16.24"E	Porteresia coarctata	5.922	8.41	5.99	14.3	52.3	33.4	3.4	2.25	7.27	1.6	32	146	114	60	56
3	Grass Rhizosphere	Atherogaji	21°50'47.34"N/ 88°23'16.24"E	Porteresia coarctata	5.186	8.38	6.07	15.3	51.4	33.3	1.15	2.78	9.52	1.7	281	150	23	52	48
4	Grass Rhizosphere	Atherogaji	21°50'47.34"N/ 88°23'16.24"E	Sporobolus virginicus	3.579	8.04	5.9	14.6	50.4	35	1.38	3.5	3.99	1.3	22	350	23	17	18
5	Grass Rhizosphere	Atherogaji	21°50'47.34"N/ 88°23'16.24"E	Sporobolus virginicus	3.725	8.03	5.96	12.3	52.7	35	0.41	4.95	7.09	1.1	30	364	28	19	22
6	Grass Rhizosphere	Durbachoti	21°51'34.45"N/ 88°20'15.63"E	Porteresia coarctata	5.12	6.87	5.68	15	51.9	33.1	1.12	5.31	5.14	0.8	57	22	25	54	48
7	Grass Rhizosphere	Giri more	21°50'18.54"N/ 88°22'15.44"E	Myriostachya wightiana	3.355	8.18	5.72	11.3	54.4	34.3	2.05	0.75	4.47	1.2	200	19	48	42	16
8	Grass Rhizosphere	Giri more	21°50'18.54"N/ 88°22'15.44"E	Myriostachya wightiana	3.568	8.34	5.8	10.3	52.2	37.5	1.17	1.2	8.97	1.3	228	29	32	54	21
9	Grass Rhizosphere	Lokkhipur	21°49'12.74"N/ 88°23'19.65"E	Myriostachya wightiana	5.928	7.56	6.71	12.4	50.3	37.3	1.06	3.34	5.99	1.7	300	13	40	48	20
10	Grass Rhizosphere	Lokkhipur	21°49'12.74"N/ 88°23'19.65"E	Paspalum vaginatum	6.312	7.15	6.77	12.4	51.2	36.4	4.01	1.25	7.64	1.9	137	43	30	66	30
11	Grass Rhizosphere	Lokkhipur	21°49'12.74"N/ 88°23'19.65"E	Paspalum vaginatum	3.845	8	5.37	14.3	53.7	32	2.55	2.21	7.45	1.8	57	115	104	88	30
12	Grass Rhizosphere	Lokkhipur	21°49'12.74"N/ 88°23'19.65"E	Sporobolus virginicus	5.211	8.13	6.38	12.5	55.1	32.4	1.38	1.2	8.91	1.2	119	102	14	39	18
13	Grass Rhizosphere	Ramganga	21°47'38.49"N/ 88°22'55.87"E	Myriostachya wightiana	7.91	7.54	7.2	10.7	56.8	32.5	1.38	2.2	8.61	0.7	68	147	102	20	47
14	Grass Rhizosphere	Ramganga	21°47'38.49"N/ 88°22'55.87"E	Myriostachya wightiana	7.507	7.76	7.18	11.4	54.2	34.4	1.29	1.78	12.99	1.4	74	103	132	17	41
15	Grass Rhizosphere	Ramganga	21°47'38.49"N/ 88°22'55.87"E	Paspalum vaginatum	4.478	8.42	6.82	13.3	54.3	32.4	3.54	0.75	10.43	1.2	16	214	52	19	64
16	Grass Rhizosphere	Ramganga	21°47'38.49"N/ 88°22'55.87"E	Porteresia coarctata	4.053	8.24	5.4	12.5	54.3	33.2	1.73	0.79	9.04	1.1	201	214	23	50	43
17	Grass Rhizosphere	Ramganga	21°47'38.49"N/ 88°22'55.87"E	Sporobolus virginicus	3.857	8.54	4.74	11.5	51.4	37.1	0.27	0.11	7.94	1.1	37	84	18	22	17
18	Grass Rhizosphere	ramganga	21°47'38.49"N/ 88°22'55.87"E	Myriostachya wightiana	5.478	7.48	4.85	13.3	55.4	31.3	3.43	1.15	6.52	1.5	222	76	117	83	21
19	Grass Rhizosphere	Shiber ghat	21°49'25.07"N/ 88°21'22.45"E	Paspalum vaginatum	3.632	8.18	5.96	12.4	50.2	37.4	2.14	2.25	8.97	1.2	18	54	38	36	37
20	Grass Rhizosphere	Shiber ghat	21°49'25.07"N/ 88°21'22.45"E	Paspalum vaginatum	1.138	8.03	6.02	14.3	50.4	35.3	2.49	4.45	7.15	1.5	22	37	41	42	43
21	Grass Rhizosphere	Shiber ghat	21°49'25.07"N/ 88°21'22.45"E	Porteresia coarctata	4.555	8.22	6.27	11.9	53.3	34.8	2.29	2.2	7.03	1.2	147	74	58	31	39
22	Grass Rhizosphere	Shiber ghat	21°49'25.07"N/ 88°21'22.45"E	Porteresia coarctata	4.753	8.04	6.24	10.3	51.3	38.4	1.29	3.36	11.1	1.8	297	98	41	60	32
23	Grass Rhizosphere	Shiber ghat	21°49'25.07"N/ 88°21'22.45"E	Porteresia coarctata	4.259	8.21	4.87	13.7	52.3	34	2.25	0.8	5.63	2	255	114	24	96	18
24	Grass Rhizosphere	Shiber ghat	21°49'25.07"N/ 88°21'22.45"E	Sporobolus virginicus	4.571	8.39	5.76	11.5	51.4	37.1	1.15	0.89	7.76	1.1	16	175	7	4	15
25	Grass Rhizosphere	Shiber ghat	21°49'25.07"N/ 88°21'22.45"E	Sporobolus virginicus	3.774	8.25	5.89	12.4	53.2	34.4	1.17	1.12	8.06	1.1	20	122	5	2	23
1	Mangrove non rhizo	Durbachoti	21°51'34.45"N/ 88°20'15.63"E	Non-rhizosphere	7.354	8.07	3.84	13.3	59.1	27.6	1.71	0.08	11.1	1.3	269	201	21	22	24
2	Mangrove non rhizo	Durbachoti	21°51'34.45"N/ 88°20'15.63"E	Non-rhizosphere	7.432	8.06	6.98	19	58.3	22.7	3.52	0.07	2.71	1.4	331	170	13	40	18
3	Mangrove non rhizo	Durbachoti	21°51'34.45"N/ 88°20'15.63"E	Non-rhizosphere	7.437	8.12	3.43	16.3	63.1	20.6	2.98	0.82	5.81	1.4	333	90	42	43	4
4	Mangrove non rhizo	Durbachoti	21°51'34.45"N/ 88°20'15.63"E	Non-rhizosphere	7.45	8.23	3.85	13	61.5	25.5	1.77	0.88	11.59	1.4	205	144	11	23	4
5	Mangrove non rhizo	Durbachoti	21°51'34.45"N/ 88°20'15.63"E	Non-rhizosphere	7.623	8.24	4.66	14.7	61.7	23.6	2.51	0.81	8.97	1.3	209	180	53	12	5
6	Mangrove non rhizo	Gangapur	21°44'16.23"N/88°24'17.66"E	Non-rhizosphere	7.674	8.24	3.25	3.7	62.5	33.8	1.47	0.86	6.91	1	230	208	15	6	23
7	Mangrove non rhizo	Gangapur	21°44'16.23"N/88°24'17.66"E	Non-rhizosphere	7.742	8.53	2.51	1	63.8	35.2	1.09	0.8	5.69	1.1	393	180	26	20	27
8	Mangrove non rhizo	Gangapur	21°44'16.23"N/88°24'17.66"E	Non-rhizosphere	7.862	8.31	3.37	2.3	68.6	29.1	4.01	0.8	7.88	1.1	304	125	12	17	23
9	Mangrove non rhizo	Gangapur	21°44'16.23"N/88°24'17.66"E	Non-rhizosphere	7.997	7.77	3.19	5	64.8	30.2	3.48	1.52	3.93	0.9	320	176	11	5	4
10	Mangrove non rhizo	Gangapur	21°44'16.23"N/88°24'17.66"E	Non-rhizosphere	8.471	6.78	3.67	3.7	62.5	33.8	1.55	1.55	6.85	1.2	371	185	10	15	8
11	Mangrove non rhizo	Girir more	21°50'18.54"N/ 88°22'15.44"E	Non-rhizosphere	6.606	7.66	3.9	2.7	58.4	38.9	4.62	1.52	10.62	1.8	90	181	18	24	15
12	Mangrove non rhizo	Girir more	21°50'18.54"N/ 88°22'15.44"E	Non-rhizosphere	5.223	7.67	4.45	3.7	59.3	37	5.7	1.59	11.95	1.8	461	114	64	43	3
13	Mangrove non rhizo	Girir more	21°50'18.54"N/ 88°22'15.44"E	Non-rhizosphere	5.606	7.17	3.91	1.3	61.3	37.4	3.19	1.52	8.97	1.9	345	146	6	28	8
14	Mangrove non rhizo	Girir more	21°50'18.54"N/ 88°22'15.44"E	Non-rhizosphere	7.368	8.32	4.55	1.7	56.6	41.7	1.59	1.55	7.27	1.9	348	151	15	18	9
15	Mangrove non rhizo	Girir more	21°50'18.54"N/ 88°22'15.44"E	Non-rhizosphere	7.003	8.33	4.88	3.3	56.7	40	0.89	2.24	7.15	2	380	148	7	24	12
16	Mangrove non rhizo	Indranarayanpur 1	21°54'24.52"N/ 88°23'6.41"E	Non-rhizosphere	7.185	8.24	6.34	3.7	56.5	39.8	5.72	2.2	12.08	2.1	166	193	6	18	15
17	Mangrove non rhizo	Indranarayanpur 1	21°54'24.52"N/ 88°23'6.41"E	Non-rhizosphere	5.657	8.23	5.77	4	55.7	40.3	2.53	2.62	8.43	1.6	77	185	14	15	29
18	Mangrove non rhizo	Indranarayanpur 1	21°54'24.52"N/ 88°23'6.41"E	Non-rhizosphere	6.726	7.69	5.55	3.3	57.8	38.9	2.2	2.51	9.1	2	307	137	15	43	33
19	Mangrove non rhizo	Indranarayanpur 1	21°54'24.52"N/ 88°23'6.41"E	Non-rhizosphere	11.411	7.87	5.19	4	54.8	41.2	3.56	2.22	8.79	2.2	333	234	11	15	27
20	Mangrove non rhizo	Indranarayanpur 1	21°54'24.52"N/ 88°23'6.41"E	Non-rhizosphere	9.345	8.03	5.35	3.3	53.7	43	5.83	1.22	5.75	1.6	115	171	41	23	33
21	Mangrove non rhizo	Indranarayanpur 2	21°54'33.42"N/ 88°22'1.23"E	Non-rhizosphere	7.376	8.26	4.53	3.7	56.5	39.8	3.74	2.97	10.01	2	550	199	22	16	42
22	Mangrove non rhizo	Indranarayanpur 2	21°54'33.42"N/ 88°22'1.23"E	Non-rhizosphere	9.289	8.21	4.16	4	55.7	40.3	11.01	0.75	11.22	2	655	205	32	22	35
23	Mangrove non rhizo	Indranarayanpur 2	21°54'33.42"N/ 88°22'1.23"E	Non-rhizosphere	9.789	8.36	4.22	3.3	57.8	38.9	7.18	2.15	13.48	1.4	380	127	8	42	33
24	Mangrove non rhizo	Indranarayanpur 2	21°54'33.42"N/ 88°22'1.23"E	Non-rhizosphere	10.698	8.31	4.03	4	54.8	41.2	5.75	3.66	12.26	2	90	50	5	15	28
25	Mangrove non rhizo	Indranarayanpur 2	21°54'33.42"N/ 88°22'1.23"E	Non-rhizosphere	11.234	8.32	4.29	3.7	56.9	39.4	2	3.69	7.88	2.1	70	176	12	32	30
1	Mangrove rhizosphere	Bhagabatpur	21°42'48.74"N/ 88°19'15.67"E	Avicennia marina	5.369	7.56	5.11	3	33	64	6.18	0.08	8	1.8	56	101	2	23	55
2	Mangrove rhizosphere	Bhagabatpur	21°42'48.74"N/ 88°19'15.67"E	Brownlowia tersa	5.897	7.48	4.16	3.7	34.9	61.4	6.33	0.08	8.56	1.9	69	100	27	16	65
3	Mangrove rhizosphere	Bhagabatpur	21°42'48.74"N/ 88°19'15.67"E	Heritiera fomes	5.569	7.22	4.38	4	32	64	5.87	0.07	6.5	2	14	97	7	26	100
4	Mangrove rhizosphere	Bhagabatpur	21°42'48.74"N/ 88°19'15.67"E	Intsia bijuga	4.946	7.72	3.63	2.3	36.3	61.4	6.74	0.08	9.1	2.1	47	56	16	33	105
5	Mangrove rhizosphere	Bhagabatpur	21°42'48.74"N/ 88°19'15.67"E	Phoenix paludosa	6.334	7.55	3.45	3.3	35.4	61.3	6.58	3.69	4.62	1.9	52	67	7	15	53
6	Mangrove rhizosphere	Diya island	21°47'54.80"N/ 88°15'29.86"E	Brownlowia tersa	5.087	8.18	3.87	7.3	62.2	30.5	9.66	3.55	7.56	1.5	32	57	1	147	56
7	Mangrove rhizosphere	Diya island	21°47'54.80"N/ 88°15'29.86"E	Dalbergia spinosa	4.714	7.95	3.54	7	64.6	28.4	8.51	2.97	9.05	2.1	22	67	12	212	54
8	Mangrove rhizosphere	Durbachoti	21°51'34.45"N/ 88°20'15.63"E	Avicennia marina	6.573	8.15	3.84	2.6	32.7	64.7	5.68	2.82	8.25	2.1	23	88	2	75	65
9	Mangrove rhizosphere	Durbachoti	21°51'34.45"N/ 88°20'15.63"E	Avicennia officinalis	6.932	7.36	6.98	19	58.3	22.7	6.12	2.14	5.78	2.1	111	54	71	35	88
10	Mangrove rhizosphere	Durbachoti	21°51'34.45"N/ 88°20'15.63"E	Excoecaria agallocha	7.297	8.2	3.85	4.3	62.3	33.4	4.46	2.24	6.74	2.3	41	87	14	20	42
11	Mangrove rhizosphere	Durbachoti	21°51'34.45"N/ 88°20'15.63"E	sonneratia apetala	6.654	7.59	3.43	4.1	34.6	61.3	6.45	2.24	5.5	2.1	125	92	9	16	103
12	Mangrove rhizosphere	Gangapur	21°44'16.23"N/88°24'17.66"E	Aegialitis rotundifolia	6.935	7.22	4.16	1	63.8	35.2	4.01	2.24	8.5	1.9	52	81	32	31	77
13	Mangrove rhizosphere	Gopalnagar	21°49'4.35"N/ 88°21'7.75"E	Avicennia marina	6.485	8.1	3.82	3.3	31.4	65.3	5.85	2.56	7.45	1.8	147	85	18	71	66
14	Mangrove rhizosphere	Lothian	21°41'47.29"N/ 88°19'20.62"E	Brownlowia tersa	2.927	8.05	3.29	3.6	33.5	62.9	1.59	2.02	9.05	2.2	203	80	3	34	140
15	Mangrove rhizosphere	Lothian	21°41'47.29"N/ 88°19'20.62"E	Heritiera fomes	3.696	7.36	3.77	4.7	68.7	26.6	5.35	2.12	5.8	1.8	115	72	1	152	145
16	Mangrove rhizosphere	Lothian	21°41'47.29"N/ 88°19'20.62"E	Phoenix paludosa	3.834	7.54	3.75	6.3	64.6	29.1	5.94	1.52	3.99	1.5	147	127	6	147	85
17	Mangrove rhizosphere	Ramganga	21°47'38.49"N/ 88°22'55.87"E	Aegialitis rotundifolia	8.558	7.31	3.75	5.3	65.3	29.4	5.59	1.52	4.09	1.5	52	119	3	19	180
18	Mangrove rhizosphere	Ramganga	21°47'38.49"N/ 88°22'55.87"E	Aegiceras corniculatum	8.221	7.42	3.97	2.3	60.3	37.4	4.37	1.52	6.74	2.1	74	124	10	114	169
19	Mangrove rhizosphere	Ramganga	21°47'38.49"N/ 88°22'55.87"E	Avicennia marina	6.996	8.07	3.78	2.4	30.6	67	5.96	1.24	6.85	2.2	52	81	1	50	75
20	Mangrove rhizosphere	Ramganga	21°47'38.49"N/ 88°22'55.87"E	Avicennia officinalis	6.6	7.59	3.94	3.5	58.6	37.9	3.25	1.11	10.2	2.5	48	83	9	22	95
21	Mangrove rhizosphere	Ramganga	21°47'38.49"N/ 88°22'55.87"E	Bruguiera cylindrica	9.217	7.84	3.06	4.7	66.5	28.8	5.79	2.25	9.2	2	55	89	5	84	91
22	Mangrove rhizosphere	Ramganga	21°47'38.49"N/ 88°22'55.87"E	sonneratia apetala	6.517	7.06	3.69	15.3	59.2	25.5	6.14	2.97	7.7	1.6	22	67	16	201	241
23	Mangrove rhizosphere	Satya Daspur	21°44'3.63"N/ 88°24'29.16"E	Brownlowia tersa	7.145	7	3.56	3.1	60.4	36.5	3.29	3.56	9.9	1.8	23	63	5	75	67
24	Mangrove rhizosphere	Satya Daspur	21°44'3.63"N/ 88°24'29.16"E	Heritiera fomes	7.905	7.16	3.52	12.7	67.6	19.7	3.83	2.25	6.14	2	102	58	9	107	97
25	Mangrove rhizosphere	Satya Daspur	21°44'3.63"N/ 88°24'29.16"E	Lumnitzera racemosa	7.679	7.09	3.62	10.3	62.3	27.4	3.23	0.76	5.45	1.7	36	52	16	112	116
1	Rice rhizosphere	Atherogaji	21°50'47.34"N/ 88°23'16.24"E	Rice field	0.508	7.56	1.63	5.3	54.8	39.9	2.05	4.59	1.07	1.5	134	29	108	200	174
2	Rice rhizosphere	Atherogaji	21°50'47.34"N/ 88°23'16.24"E	Rice field	0.4475	7.05	1.55	5.2	55.4	39.4	5.06	5.31	1.8	1.1	121	63	107	197	177
3	Rice rhizosphere	Atherogaji	21°50'47.34"N/ 88°23'16.24"E	Rice field	0.4786	6.84	1.59	5.1	54.3	40.6	4.26	6.49	1.68	1.4	133	72	110	192	176
4	Rice rhizosphere	Girir more	21°50'18.54"N/ 88°22'15.44"E	Rice field	2.347	7.41	3.23	6.3	53.3	40.4	4.36	6.51	9.28	1.5	54	47	130	205	104
5	Rice rhizosphere	Girir more	21°50'18.54"N/ 88°22'15.44"E	Rice field	1.771	7.55	2.95	4.3	55.3	40.4	5.18	6.53	7.82	1.3	53	36	122	210	99
6	Rice rhizosphere	Girir more	21°50'18.54"N/ 88°22'15.44"E	Rice field	1.983	7.46	3.25	5.4	51.3	43.3	4.33	6.63	8.33	1.5	59	44	158	218	97
7	Rice rhizosphere	Girir more	21°50'18.54"N/ 88°22'15.44"E	Rice field	2.002	7.51	3.14	6.1	58.7	35.2	5.21	6.64	7.66	1.6	48	40	175	201	140
8	Rice rhizosphere	Girir more	21°50'18.54"N/ 88°22'15.44"E	Rice field	0.746	7.12	2.96	3.5	57.5	39	4.66	6.65	7.79	1.8	58	100	141	220	154
9	Rice rhizosphere	Girir more	21°50'18.54"N/ 88°22'15.44"E	Rice field	1.458	7.58	2.96	5.2	56.6	38.2	4.76	6.7	8.68	1.7	62	25	125	208	113
10	Rice rhizosphere	Girir more	21°50'18.54"N/ 88°22'15.44"E	Rice field	2.365	7.75	3.12	6.3	55.7	38	4.33	6.75	8.96	1.2	77	75	114	198	121
11	Rice rhizosphere	Girir more	21°50'18.54"N/ 88°22'15.44"E	Rice field	0.845	7.36	3.05	5.2	58.5	36.3	4.28	6.85	8.75	1.3	73	56	170	199	127
12	Rice rhizosphere	Girir more	21°50'18.54"N/ 88°22'15.44"E	Rice field	0.334	7.24	2.96	4.4	57.6	38	4.41	8.36	8.52	1.3	79	65	198	189	144
13	Rice rhizosphere	Ramganga	21°47'38.49"N/ 88°22'55.87"E	Rice field	2.569	7.86	2.93	5.3	54.8	39.9	1.35	9.98	5.39	1.2	101	25	100	154	112
14	Rice rhizosphere	Ramganga	21°47'38.49"N/ 88°22'55.87"E	Rice field	2.058	8.13	2.85	5.3	59.8	34.9	1.28	10.32	5.35	1.2	110	110	145	150	92
15	Rice rhizosphere	Ramganga	21°47'38.49"N/ 88°22'55.87"E	Rice field	2.125	7.89	2.98	6.6	59.5	33.9	1.36	10.33	5.39	1.5	105	123	120	148	102
16	Rice rhizosphere	Ramganga	21°47'38.49"N/ 88°22'55.87"E	Rice field	2.191	7.77	2.79	4.4	54.5	41.1	1.43	10.37	5.31	1.1	122	145	152	185	112
17	Rice rhizosphere	Ramganga	21°47'38.49"N/ 88°22'55.87"E	Rice field	1.958	7.84	2.85	5.8	58.6	35.6	1.14	7.78	5.42	1.4	121	13	155	187	110
18	Rice rhizosphere	Ramganga	21°47'38.49"N/ 88°22'55.87"E	Rice field	1.845	7.96	2.14	5.6	54.4	40	1.19	5.53	5.45	1.3	119	182	150	188	113
19	Rice rhizosphere	Ramganga	21°47'38.49"N/ 88°22'55.87"E	Rice field	2.248	8.17	2.79	5.2	55.7	39.1	1.29	8.82	5.49	1.6	152	50	117	144	115
20	Rice rhizosphere	Ramganga	21°47'38.49"N/ 88°22'55.87"E	Rice field	2.325	7.98	2.96	4.6	56.5	38.9	1.33	4.59	5.33	1.5	161	127	115	149	116
21	Rice rhizosphere	Ramganga	21°47'38.49"N/ 88°22'55.87"E	Rice field	1.846	7.75	2.89	6.5	57.6	35.9	1.19	5.68	5.44	1.4	195	88	119	147	119
22	Rice rhizosphere	Shiber ghat	21°49'25.07"N/ 88°21'22.45"E	Rice field	0.2402	6.65	0.92	5.9	56.3	37.8	2.75	5.12	6.42	1.4	43	75	55	90	66
23	Rice rhizosphere	Shiber ghat	21°49'25.07"N/ 88°21'22.45"E	Rice field	0.2489	6.74	0.87	4.7	55.4	39.9	2.75	7.15	6.33	1.1	63	103	45	98	68
24	Rice rhizosphere	Shiber ghat	21°49'25.07"N/ 88°21'22.45"E	Rice field	0.2456	6.69	0.89	5.7	57.6	36.7	2.65	9.9	6.38	1.2	44	112	65	91	88
25	Rice rhizosphere	Shiber ghat	21°49'25.07"N/ 88°21'22.45"E	Rice field	0.2384	6.7	0.95	5.3	58.7	36	2.67	8.2	6.18	1.8	42	108	62	85	84

## Sheet:  Bacterial isolates & functions
	nd = Not Determined	SE = Standard Error		FLNFM = Free Living Nitrogen Fixing Medium								Grwoth on modified IO Stringent medium with 100 ppm of Nitrate-N at pH=6
	AVG = Average	np = No Precipitaion		IOM = Iron Oxidation Medium				Acetylene Reduction Assay (ARA)	Incubation for 4 days			Aerobic Condition		Anoxic Condition		% of denitrification in 24 h				% P uptake in 24 h				Accumulation of poly-P granules (mg g-1 of dry cells) in 72 h
Sl No.	Name of the bacteria	Accession no.	Phylum	Class	Name of mangrove rhizospheres/mangrove roots as source of isolation	Initially selected on differential medium	Growth on FLNF solid media	Ethylene (nmol) 100 µL-1 24 h-1	CFU × 108 count on FLNF medium 100 µL-1 (AVG + SE)	Phosphate solubilization (µg mL-1) (AVG + SE)	Siderophore Production (%) (AVG +SE)	IO precipitation observation time in days	DO (mg L-1) (with initial DO = 6.85 mg L-1)	IO precipitation observation in days	DO (mg L-1) (with initial DO = 0.05 mg L-1)	Aerobic condition (AVG + SE)	DO (mg L-1) (with initial DO = 6.78 mg L-1)	Anoxic condition (AVG + SE)	DO (mg L-1) (with initial DO = 0.07 mg L-1)	Aerobic condition (AVG + SE)	DO (mg L-1) (with initial DO = 6.78 mg L-1)	Anoxic condition (AVG + SE)	DO (mg L-1) (with initial DO = 0.07 mg L-1)	Aerobic condition (AVG + SE)	DO (mg L-1) (with initial DO = 6.78 mg L-1)	Weight of dry cells (mg) grown in aerobic condition	Anoxic condition (AVG + SE)	DO (mg L-1) (with initial DO = 0.07 mg L-1)	Weight of dry cells (mg) grown in anoxic condition
1	Brachybacterium aquaticum strain CD6	(MH910726)	Actinobacteriota	Actinobacteria	Non rhizosphere	FLNFM	+	0.125 ± 0.007	16 ± 2	46.7 ± 0.55	85.859 ± 0.253	39	6.84	39	0.04	91.57 ± 0.28	6.75 ± 0.01	90.72 ± 0.29	0.07 ± 0.01	19.41 ± 1.55	6.75 ± 0.01	18.32 ± 0.49	0.07 ± 0.01	0.408 ± 0.017	6.75 ± 0.01	43.67 ± 2.19	0.277 ± 0.008	0.07 ± 0.01	74.8 ± 2.35
2	Curtobacterium sp. strain PS25	(MH910755)	Actinobacteriota	Actinobacteria	Avicennia marina	FLNFM	+	0.052 ± 0.022	28.5 ± 4.5	83.49 ± 1.86	93.687 ± 0.253	42	6.86	42	0.06	98.9 ± 0.4	6.77 ± 0.03	99.09 ± 0.1	0.08 ± 0.01	15.08 ± 0.98	6.77 ± 0.03	14.37 ± 0.73	0.08 ± 0.01	0.357 ± 0.009	6.77 ± 0.03	37 ± 1.15	0.517 ± 0.022	0.08 ± 0.01	45.67 ± 2.03
3	Glutamicibacter arilaitensis strain CD22	(MH910727)	Actinobacteriota	Actinobacteria	Aegiceras corniculatum	FLNFM	+	0.153 ± 0.015	34.5 ± 3.5	50.83 ± 2.99	73.737 ± 1.101	24	6.83	24	0.05	8.83 ± 3.63	6.77 ± 0.02	15.1 ± 0.56	0.07 ± 0.01	7.05 ± 1.25	6.77 ± 0.02	10.27 ± 1.97	0.07 ± 0.01	0.055 ± 0.001	6.77 ± 0.02	342.47 ± 8.92	0.119 ± 0.005	0.07 ± 0.01	169.3 ± 8.37
4	Micrococcus yunnanensis strain APS6	(MT145520)	Actinobacteriota	Actinobacteria	Paspalum vaginatum	FLNFM	+++	19.216 ± 0.23	23 ± 3	99.07 ± 0.88	10.895 ± 1.09	np	6.92	np	0.04	71.34 ± 0.19	6.77 ± 0.01	73.5 ± 0.35	0.07 ± 0.01	6.98 ± 0.53	6.77 ± 0.01	12.58 ± 1.73	0.07 ± 0.01	0.045 ± 0.004	6.77 ± 0.01	109.67 ± 2.91	0.066 ± 0.002	0.07 ± 0.01	116.9 ± 0.86
5	Aneurinibacillus sp.strain MSO2	(MT145492)	Firmicutes	Bacilli	Myriostachya wightiana	FLNFM	+++	0.025 ± 0.007	6.5 ± 0.5	59.83 ± 1.13	9.507 ± 0.922	42	6.87	42	0.07	97.33 ± 0.18	6.78 ± 0.01	96.78 ± 0.19	0.07 ± 0.01	13.93 ± 0.47	6.78 ± 0.01	17.27 ± 0.7	0.07 ± 0.01	0.003 ± 0.001	6.78 ± 0.01	76 ± 1.17	0.02 ± 0.005	0.07 ± 0.01	45.57 ± 1.63
6	Bacillus altitudinis strain XYL1	(MT422037)	Firmicutes	Bacilli	Xylocarpus sp. root	FLNFM	++	0.052 ± 0.003	9.5 ± 2.5	81.75 ± 0.55	3.654 ± 0.321	39	6.88	np	0.08	96.6 ± 0.27	6.78 ± 0.02	98.84 ± 0.18	0.06 ± 0.02	15.5 ± 0.36	6.78 ± 0.02	20.47 ± 1.01	0.06 ± 0.02	0.046 ± 0.001	6.78 ± 0.02	108 ± 1.15	0.116 ± 0	0.06 ± 0.02	121 ± 2.08
7	Bacillus licheniformis strain DNB1	(MH910739)	Firmicutes	Bacilli	Non rhizosphere	FLNFM	+++	3.46 ± 0.097	26 ± 1	7.73 ± 0.42	90.909 ± 0.437	24	6.77	27	0.04	95.37 ± 0.42	6.74 ± 0.01	94.29 ± 0.32	0.06 ± 0.01	15.87 ± 0.05	6.74 ± 0.01	12.66 ± 1.21	0.06 ± 0.01	0.002 ± 0.002	6.74 ± 0.01	131.2 ± 8.07	0.009 ± 0.002	0.06 ± 0.01	83.97 ± 4.18
8	Bacillus oceanisediminis strain BCY3	(MT422040)	Firmicutes	Bacilli	Bruguiera cylindrica root	FLNFM	++	5.46 ± 0.092	39 ± 2	83.27 ± 1.36	85.251 ± 0.78	27	6.89	31	0.06	99.37 ± 0.18	6.77 ± 0.01	99.17 ± 0.37	0.08 ± 0.01	21.19 ± 1.51	6.77 ± 0.01	26.28 ± 0.91	0.08 ± 0.01	0.054 ± 0.004	6.77 ± 0.01	271.5 ± 14.7	0.054 ± 0.005	0.08 ± 0.01	226 ± 13.87
9	Bacillus sp. strain SAN1	(MT145543)	Firmicutes	Bacilli	Sporobolus virginicus	FLNFM	+++	6.742 ± 0.101	67.5 ± 5.5	98.93 ± 0.38	61.652 ± 1.286	31	6.84	36	0.05	13.59 ± 1.06	6.76 ± 0.01	16.54 ± 1.33	0.07 ± 0.01	12.48 ± 1.64	6.76 ± 0.01	8.87 ± 2.33	0.07 ± 0.01	0.063 ± 0.002	6.76 ± 0.01	78.87 ± 2.23	0.1 ± 0.007	0.07 ± 0.01	88.43 ± 3.84
10	Bacillus thuringiensis strain CRL3	(MT421996)	Firmicutes	Bacilli	Ceriops sp. root	FLNFM	+	3.589 ± 0.236	68 ± 6	34.24 ± 0.39	84.333 ± 0.333	34	6.87	36	0.07	97.26 ± 0.24	6.74 ± 0.00	99.67 ± 0.14	0.08 ± 0.01	10.2 ± 0.65	6.74 ± 0	5.61 ± 0.09	0.08 ± 0.01	0.135 ± 0.004	6.74 ± 0	77.03 ± 2.31	0.056 ± 0.003	0.08 ± 0.01	75.23 ± 3.65
11	Staphylococcus epidermis strain DAL6	(MT422044)	Firmicutes	Bacilli	Dalbergia sp. root	IOM	+	5.334 ± 0.166	29 ± 7	72.85 ± 0.69	91.667 ± 0.333	36	6.54	36	0.09	98.9 ± 0.27	6.77 ± 0.01	98.82 ± 0.29	0.07 ± 0.01	16.35 ± 1.46	6.77 ± 0.01	16.29 ± 1.92	0.07 ± 0.01	0.05 ± 0.003	6.77 ± 0.01	105.5 ± 2.18	0.043 ± 0.002	0.07 ± 0.01	133.9 ± 2.46
12	Rhizobium sp. strain FNF10	(MH910715)	Proteobacteria	Alphaproteobacteria	Non rhizosphere	FLNFM	+++	0.051 ± 0.02	319 ± 7	68.49 ± 2.51	93.687 ± 0.253	np	6.88	np	0.06	99.7 ± 0.14	6.77 ± 0.01	98.37 ± 0.11	0.07 ± 0.02	17.29 ± 0.27	6.77 ± 0.01	11.64 ± 0.79	0.07 ± 0.02	0.073 ± 0.012	6.77 ± 0.01	27.5 ± 0.23	0.013 ± 0.006	0.07 ± 0.02	19.43 ± 0.46
13	Rhizobium sp. strain FNF3	(MH910714)	Proteobacteria	Alphaproteobacteria	Non rhizosphere	FLNFM	+++	0.283 ± 0.038	347.5 ± 11.5	67.84 ± 2.58	91.667 ± 0.437	np	6.74	np	0.03	98.74 ± 0.12	6.72 ± 0.01	99.6 ± 0.17	0.07 ± 0.03	13.34 ± 0.39	6.72 ± 0.01	13.57 ± 0.58	0.07 ± 0.03	0.029 ± 0.013	6.72 ± 0.01	9 ± 0.32	0.023 ± 0.01	0.07 ± 0.03	24.53 ± 0.34
14	Acinetobacter johnsonii strain SIO1	(MT145538)	Proteobacteria	Gammaproteobacteria	Sporobolus virginicus	IOM	+++	10.592 ± 0.158	218 ± 18	64.77 ± 1.14	85.841 ± 0.511	24	6.83	np	0.04	79.46 ± 0.15	6.76 ± 0.02	90.36 ± 0.46	0.06 ± 0.01	4.02 ± 0.24	6.76 ± 0.02	3.09 ± 0.41	0.06 ± 0.01	0.202 ± 0.032	6.76 ± 0.02	132.6 ± 8.56	0.138 ± 0.007	0.06 ± 0.01	146.47 ± 8.69
15	Acinetobacter sp. strain SN3	(MT145530)	Proteobacteria	Gammaproteobacteria	Sporobolus virginicus	FLNFM	+++	14.654 ± 0.216	99 ± 3	125.64 ± 0.84	80.236 ± 0.295	31	6.77	36	0.02	97.57 ± 0.46	6.75 ± 0.02	97.97 ± 0.69	0.08 ± 0.01	11.14 ± 0.85	6.75 ± 0.02	15.72 ± 0.16	0.08 ± 0.01	0.064 ± 0.006	6.75 ± 0.02	180.13 ± 13.06	0.047 ± 0.001	0.08 ± 0.01	263.6 ± 5.75
16	Aeromonas allosaccharophila strain DAL2	(MT422027)	Proteobacteria	Gammaproteobacteria	Dalbergia sp. root	FLNFM	++	2.349 ± 0.157	35 ± 3	118.4 ± 0.85	88.791 ± 0.295	34	6.8	34	0.07	98.67 ± 0.22	6.76 ± 0.01	96.77 ± 0.31	0.08 ± 0.01	17.96 ± 0.34	6.76 ± 0.01	17.14 ± 1.09	0.08 ± 0.01	0.051 ± 0.003	6.76 ± 0.01	95.43 ± 2.05	0.024 ± 0.003	0.08 ± 0.01	75.63 ± 1.85
17	Citrobacter freundii strain ERS1	(MT422008)	Proteobacteria	Gammaproteobacteria	Excoecaria agallocha root	IOM	++	6.474 ± 0.145	236 ± 12	34.73 ± 0.5	90.855 ± 4.579	39	6.83	34	0.03	94.61 ± 0.07	6.76 ± 0.01	95.77 ± 0.17	0.07 ± 0.01	9.85 ± 2.09	6.76 ± 0.01	5.65 ± 1.34	0.07 ± 0.01	0.141 ± 0.018	6.76 ± 0.01	26.73 ± 2.07	0.003 ± 0.003	0.07 ± 0.01	33.63 ± 2.42
18	Enterobacter roggenkampii strain RIO6	(MT145949)	Proteobacteria	Gammaproteobacteria	Rice	IOM	++	13.329 ± 0.103	32 ± 8	97.65 ± 1.15	0	np	6.92	np	0.05	94.83 ± 0.22	6.76 ± 0.01	99.93 ± 0.04	0.07 ± 0.02	17.97 ± 1.9	6.76 ± 0.01	12.22 ± 0.23	0.07 ± 0.02	0.063 ± 0.004	6.76 ± 0.01	75.3 ± 2.19	0.096 ± 0.006	0.07 ± 0.02	85.63 ± 2.06
19	Pantoea agglomerans strain RPS2	(MT145971)	Proteobacteria	Gammaproteobacteria	Rice	FLNFM	++	12.465 ± 0.255	132.5 ± 6.5	137.83 ± 1.26	88.141 ± 0.321	np	6.81	np	0.07	99.17 ± 0.23	6.77 ± 0.02	98.23 ± 0.16	0.07 ± 0.03	14.14 ± 1.54	6.77 ± 0.02	13.49 ± 0.29	0.07 ± 0.03	0.075 ± 0.004	6.77 ± 0.02	84.97 ± 0.83	0.268 ± 0.006	0.07 ± 0.03	75.97 ± 2.03
20	Pseudocitrobacter faecalis strain HRR5	(MT422004)	Proteobacteria	Gammaproteobacteria	Heritiera fomes root	FLNFM	+	0.439 ± 0.014	46.5 ± 4.5	65.26 ± 0.72	88.333 ± 0.882	39	6.81	39	0.05	97.84 ± 0.09	6.78 ± 0.03	99.21 ± 0.11	0.07 ± 0.01	12.42 ± 0.82	6.78 ± 0.03	20.24 ± 1.21	0.07 ± 0.01	0.017 ± 0.004	6.78 ± 0.03	74 ± 1.21	0.026 ± 0.002	0.07 ± 0.01	44.57 ± 2.85
21	Pseudomonas fluorescens strain AFN1	(MT145524)	Proteobacteria	Gammaproteobacteria	Paspalum vaginatum	FLNFM	++	12.066 ± 0.931	81.5 ± 9.5	118.94 ± 1.11	88 ± 0.577	24	6.76	27	0.06	99.41 ± 0.24	6.75 ± 0.02	99.25 ± 0.13	0.08 ± 0.01	33.04 ± 1.06	6.75 ± 0.02	15.22 ± 1.68	0.08 ± 0.01	0.086 ± 0.007	6.75 ± 0.02	270.47 ± 4.36	0.032 ± 0.001	0.08 ± 0.01	250.33 ± 15.12
22	Serratia marcescens strain RSO8	(MT145945)	Proteobacteria	Gammaproteobacteria	Rice	FLNFM	++	7.239 ± 1.162	53.5 ± 1.5	109.59 ± 1.05	67.847 ± 0.78	np	6.88	np	0.04	81.11 ± 0.29	6.75 ± 0.01	76.94 ± 0.18	0.08 ± 0.01	8.68 ± 0.19	6.75 ± 0.01	10.01 ± 0.64	0.08 ± 0.01	0.086 ± 0.005	6.75 ± 0.01	74.23 ± 2.15	0.081 ± 0.004	0.08 ± 0.01	72 ± 1.89
23	Shewanella seohaensis strain SSO7	(MT145532)	Proteobacteria	Gammaproteobacteria	Sporobolus virginicus	FLNFM	+++	0.745 ± 0.343	167 ± 7	118.35 ± 1.28	62.319 ± 1.263	28	6.21	34	0.08	98.76 ± 0.16	6.75 ± 0.02	99.51 ± 0.11	0.08 ± 0.01	14.66 ± 1.24	6.75 ± 0.02	14.22 ± 1.4	0.08 ± 0.01	0.191 ± 0.005	6.75 ± 0.02	88.03 ± 1.74	0.012 ± 0.003	0.08 ± 0.01	75.37 ± 1.62
24	Vibrio parahaemolyticus strain ANI4	(MT145517)	Proteobacteria	Gammaproteobacteria	Paspalum vaginatum	FLNFM	+++	4.854 ± 0.866	71.5 ± 5.5	127.65 ± 0.81	78.906 ± 0.522	31	6.84	36	0.06	83.41 ± 0.5	6.78 ± 0.02	79.83 ± 0.2	0.08 ± 0.01	13.18 ± 0.62	6.78 ± 0.02	17.17 ± 0.65	0.08 ± 0.01	0.087 ± 0.001	6.78 ± 0.02	84.67 ± 2.22	0.045 ± 0.003	0.08 ± 0.01	82.27 ± 1.78
25	Escherichia coli strain K12 ER 2925	control strains	Proteobacteria	Gammaproteobacteria	nd	nd	nd	nd	nd	nd	nd	nd	nd	nd	nd	97.57 ± 0.53	6.76 ± 0.02	96.85 ± 0.49	0.07 ± 0.01	9.63 ± 2.87	6.76 ± 0.02	25.6 ± 0.62	0.07 ± 0.01	0.084 ± 0.006	6.76 ± 0.02	141.53 ± 13.86	0.049 ± 0.006	0.07 ± 0.01	144.5 ± 8.04
26	Escherichia coli strain K12 PR 1031	control strains	Proteobacteria	Gammaproteobacteria	nd	nd	nd	nd	nd	nd	nd	nd	nd	nd	nd	97.73 ± 0.44	6.76 ± 0.02	97.22 ± 0.84	0.07 ± 0.01	23.49 ± 1.99	6.76 ± 0.02	6.04 ± 1.54	0.07 ± 0.01	0.076 ± 0.008	6.76 ± 0.02	140.7 ± 4.29	0.108 ± 0.006	0.07 ± 0.01	133.93 ± 6.52
27	Bacillus subtilis strain RRP6	(MT422018)	Firmicutes	Bacilli	Rhizophora mucronata root	IOM	+	10.139 ± 0.01	225 ± 15	41.48±0.45	72.08±0.26	7	nd	nd	nd	nd	nd	nd	nd	nd	nd	nd	nd	nd	nd	nd	nd	nd	nd
28	Aeromonas bestiarum strain BGRP7	(MT422012)	Proteobacteria	Gammaproteobacteria	Bruguiera gymnorrhiza root	IOM	+	0.015 ± 0.002	197 ± 35	158.33±1.23	92.09±0.14	7	nd	nd	nd	nd	nd	nd	nd	nd	nd	nd	nd	nd	nd	nd	nd	nd	nd
29	Gallacimonas sp. strain MYR7	(MT422032)	Proteobacteria	Gammaproteobacteria	Myriostachya sp. root	FLNFM	+	nd	nd	127.5±0.81	3.39±1.47	nd	nd	nd	nd	nd	nd	nd	nd	nd	nd	nd	nd	nd	nd	nd	nd	nd	nd
30	Serratia marcescens strain AOR4	(MT422009)	Proteobacteria	Gammaproteobacteria	Avicennia officinalis root	FLNFM	+	nd	nd	124.08±0.82	62.83±1.39	nd	nd	nd	nd	nd	nd	nd	nd	nd	nd	nd	nd	nd	nd	nd	nd	nd	nd
31	Bacillus cereus strain HPR3	(MT421999)	Firmicutes	Bacilli	Heritiera fomes pneumatophore	IOM	-	nd	nd	117.32±0.82	2.58±0.46	nd	nd	nd	nd	nd	nd	nd	nd	nd	nd	nd	nd	nd	nd	nd	nd	nd	nd
32	Staphylococcus epidermis strain XYL9	(MT422026)	Firmicutes	Bacilli	Xylocarpus sp. root	IOM	-	nd	nd	110.91±2.44	2.99±0.66	nd	nd	nd	nd	nd	nd	nd	nd	nd	nd	nd	nd	nd	nd	nd	nd	nd	nd
33	Vibrio ruber strain MYR10	(MT422024)	Proteobacteria	Gammaproteobacteria	Myriostachya sp. root	IOM	-	nd	nd	106.27±0.66	20.54±0.63	nd	nd	nd	nd	nd	nd	nd	nd	nd	nd	nd	nd	nd	nd	nd	nd	nd	nd
34	Staphylococcus epidermis strain XYL4	(MT422052)	Firmicutes	Bacilli	Xylocarpus sp. root	FLNFM	+	nd	nd	105.14±1.42	7.4±0.74	nd	nd	nd	nd	nd	nd	nd	nd	nd	nd	nd	nd	nd	nd	nd	nd	nd	nd
35	Staphylococcus epidermis strain XYL3	(MT422051)	Firmicutes	Bacilli	Xylocarpus sp. root	FLNFM	+	nd	nd	101.96±1.14	4.99±1.34	nd	nd	nd	nd	nd	nd	nd	nd	nd	nd	nd	nd	nd	nd	nd	nd	nd	nd
36	Vibrio ruber strain MYR2	(MT422048)	Proteobacteria	Gammaproteobacteria	Myriostachya sp. root	FLNFM	+	nd	nd	100.88±1.06	16.09±0.54	nd	nd	nd	nd	nd	nd	nd	nd	nd	nd	nd	nd	nd	nd	nd	nd	nd	nd
37	Aeromonas veronii strain HPR5	(MT422013)	Proteobacteria	Gammaproteobacteria	Heritiera fomes pneumatophore	FLNFM	+	nd	nd	99.95±1.03	1.59±0.41	nd	nd	nd	nd	nd	nd	nd	nd	nd	nd	nd	nd	nd	nd	nd	nd	nd	nd
38	Bacillus cerius strain AAP2	(MT421980)	Firmicutes	Bacilli	Avicennia alba pneumatophore	FLNFM	+	nd	nd	94.96±0.81	10.48±1.37	nd	nd	nd	nd	nd	nd	nd	nd	nd	nd	nd	nd	nd	nd	nd	nd	nd	nd
39	Enterobacter kobei strain HRR1	(MT421989)	Proteobacteria	Gammaproteobacteria	Heritiera fomes root	IOM	-	nd	nd	92.66±0.92	65.41±0.41	nd	nd	nd	nd	nd	nd	nd	nd	nd	nd	nd	nd	nd	nd	nd	nd	nd	nd
40	Staphylococcus hominis strain XYL10	(MT422039)	Firmicutes	Bacilli	Xylocarpus sp. root	FLNFM	+	nd	nd	91.39±0.75	5.93±0.76	nd	nd	nd	nd	nd	nd	nd	nd	nd	nd	nd	nd	nd	nd	nd	nd	nd	nd
41	Serratia marcescens strain HPR1	(MT421994)	Proteobacteria	Gammaproteobacteria	Heritiera fomes pneumatophore	FLNFM	+	nd	nd	87.04±1.04	0.81±0.1	nd	nd	nd	nd	nd	nd	nd	nd	nd	nd	nd	nd	nd	nd	nd	nd	nd	nd
42	Bacillus subtilis strain AAR1	(MT421983)	Firmicutes	Bacilli	Avicennia alba root	FLNFM	+	nd	nd	66.92±0.81	4.3±1.07	nd	nd	nd	nd	nd	nd	nd	nd	nd	nd	nd	nd	nd	nd	nd	nd	nd	nd
43	Bacillus sp. strain CRL6	(MT421988)	Firmicutes	Bacilli	Ceriops sp. root	FLNFM	+	nd	nd	65.31±1.18	3.26±0.47	nd	nd	nd	nd	nd	nd	nd	nd	nd	nd	nd	nd	nd	nd	nd	nd	nd	nd
44	Bacillus sp. strain CRL5	(MT421987)	Firmicutes	Bacilli	Ceriops sp. root	FLNFM	+	nd	nd	63.25±1.12	1.56±0.56	nd	nd	nd	nd	nd	nd	nd	nd	nd	nd	nd	nd	nd	nd	nd	nd	nd	nd
45	Enterobacter sp. strain HRR6	(MT422000)	Proteobacteria	Gammaproteobacteria	Heritiera fomes root	FLNFM	+	nd	nd	59.98±1.47	0.51±0.27	nd	nd	nd	nd	nd	nd	nd	nd	nd	nd	nd	nd	nd	nd	nd	nd	nd	nd
46	Bacillus sp. strain CRL4	(MT421986)	Firmicutes	Bacilli	Ceriops sp. root	FLNFM	+	nd	nd	58.46±0.82	1.97±0.85	nd	nd	nd	nd	nd	nd	nd	nd	nd	nd	nd	nd	nd	nd	nd	nd	nd	nd
47	Pseudocitrobacter faecalis strain HRR4	(MT422003)	Proteobacteria	Gammaproteobacteria	Heritiera fomes root	FLNFM	+	nd	nd	50.97±0.78	17.12±0.68	nd	nd	nd	nd	nd	nd	nd	nd	nd	nd	nd	nd	nd	nd	nd	nd	nd	nd
48	Vibrio ruber strain MYR9	(MT422033)	Proteobacteria	Gammaproteobacteria	Myriostachya sp. root	FLNFM	+	nd	nd	31.35±0.69	6.46±0.28	nd	nd	nd	nd	nd	nd	nd	nd	nd	nd	nd	nd	nd	nd	nd	nd	nd	nd
49	Staphylococcus hominis strain BCPP2	(MT421995)	Firmicutes	Bacilli	Bruguiera cylindrica pneumatophore	FLNFM	+	nd	nd	16.28±1.99	2.31±0.21	nd	nd	nd	nd	nd	nd	nd	nd	nd	nd	nd	nd	nd	nd	nd	nd	nd	nd
50	Bacillus subtilis strain AOR5	(MT421976)	Firmicutes	Bacilli	Avicennia officinalis root	FLNFM	+	nd	nd	13.15±1.97	87.29±0.96	nd	nd	nd	nd	nd	nd	nd	nd	nd	nd	nd	nd	nd	nd	nd	nd	nd	nd
51	Aeromonas media strain BCPP1	(MT421993)	Proteobacteria	Gammaproteobacteria	Bruguiera cylindrica pneumatophore	FLNFM	+	nd	nd	6.79±0.92	4.75±0.46	nd	nd	nd	nd	nd	nd	nd	nd	nd	nd	nd	nd	nd	nd	nd	nd	nd	nd
52	Pseudomonas putida strain DER3	(MT422020)	Proteobacteria	Gammaproteobacteria	Derris trifoliata root	IOM	+	0.016 ± 0.003	109 ± 17	106.46±0.39	95.09±0.02	7	nd	nd	nd	nd	nd	nd	nd	nd	nd	nd	nd	nd	nd	nd	nd	nd	nd
53	Mangrovibacter plantisponcer strain BCRP5	(MT422011)	Proteobacteria	Gammaproteobacteria	Bruguiera cylindrica root	FLNFM	+	0.019 ± 0.002	63 ± 3	26.95±1.03	6.48±0.58	7	nd	nd	nd	nd	nd	nd	nd	nd	nd	nd	nd	nd	nd	nd	nd	nd	nd
54	Pseudomonas fulva strain DER9	(MT422023)	Proteobacteria	Gammaproteobacteria	Derris trifoliata root	FLNFM	+	nd	nd	111.31±0.73	17.11±0.27	nd	nd	nd	nd	nd	nd	nd	nd	nd	nd	nd	nd	nd	nd	nd	nd	nd	nd
55	Aeromonas veronii strain POT9	(MT422050)	Proteobacteria	Gammaproteobacteria	Porteresia sp. root	FLNFM	+	nd	nd	99.46±0.52	19.16±0.85	nd	nd	nd	nd	nd	nd	nd	nd	nd	nd	nd	nd	nd	nd	nd	nd	nd	nd
56	Pseudomonas putida strain DER8	(MT422022)	Proteobacteria	Gammaproteobacteria	Derris trifoliata root	FLNFM	+	nd	nd	98.19±0.94	9.14±0.54	nd	nd	nd	nd	nd	nd	nd	nd	nd	nd	nd	nd	nd	nd	nd	nd	nd	nd
57	Aeromonas veronii strain POT2	(MT422034)	Proteobacteria	Gammaproteobacteria	Porteresia sp. root	FLNFM	+	nd	nd	84.15±0.64	26.34±0.35	nd	nd	nd	nd	nd	nd	nd	nd	nd	nd	nd	nd	nd	nd	nd	nd	nd	nd
58	Pseudomonas putida strain DER10	(MT422046)	Proteobacteria	Gammaproteobacteria	Derris trifoliata root	FLNFM	+	nd	nd	82.78±1.1	1.2±0.71	nd	nd	nd	nd	nd	nd	nd	nd	nd	nd	nd	nd	nd	nd	nd	nd	nd	nd
59	Aeromonas veronii strain POT3	(MT422035)	Proteobacteria	Gammaproteobacteria	Porteresia sp. root	FLNFM	+	nd	nd	80.09±1	10.52±0.86	nd	nd	nd	nd	nd	nd	nd	nd	nd	nd	nd	nd	nd	nd	nd	nd	nd	nd
60	Aeromonas veronii strain POT4	(MT422036)	Proteobacteria	Gammaproteobacteria	Porteresia sp. root	FLNFM	+	nd	nd	73.97±1.03	5.26±0.87	nd	nd	nd	nd	nd	nd	nd	nd	nd	nd	nd	nd	nd	nd	nd	nd	nd	nd
61	Pseudomonas stutzeri strain BCY5	(MT422041)	Proteobacteria	Gammaproteobacteria	Bruguiera cylindrica root	FLNFM	++	14.635 ± 0.034	118 ± 14	156.52±1.87	9.27±0.86	nd	nd	nd	nd	nd	nd	nd	nd	nd	nd	nd	nd	nd	nd	nd	nd	nd	nd
62	Aeromonas hydrophilia strain HER3	(MT422047)	Proteobacteria	Gammaproteobacteria	Heritiera fomes root	FLNFM	++	0.016 ± 0.001	87 ± 4	59.19±1.17	78.77±1	40	nd	nd	nd	nd	nd	nd	nd	nd	nd	nd	nd	nd	nd	nd	nd	nd	nd
63	Pseudomonas stutzeri strain BCY7	(MT422042)	Proteobacteria	Gammaproteobacteria	Bruguiera cylindrica root	FLNFM	++	0.035 ± 0	38 ± 3	94.08±0.81	88.94±0.37	nd	nd	nd	nd	nd	nd	nd	nd	nd	nd	nd	nd	nd	nd	nd	nd	nd	nd
64	Pseudomonas stutzeri strain BCY9	(MT422043)	Proteobacteria	Gammaproteobacteria	Bruguiera cylindrica root	FLNFM	++	5.752 ± 0.091	30 ± 5	60.47±0.75	87.48±0.41	nd	nd	nd	nd	nd	nd	nd	nd	nd	nd	nd	nd	nd	nd	nd	nd	nd	nd
65	Aeromonas veronii strain HPR6	(MT422014)	Proteobacteria	Gammaproteobacteria	Heritiera fomes pneumatophore	FLNFM	+++	0.13 ± 0.002	246 ± 8	104.99±1.11	1.7±0.5	nd	nd	nd	nd	nd	nd	nd	nd	nd	nd	nd	nd	nd	nd	nd	nd	nd	nd
66	Aeromonas dhakensis strain HPR7	(MT422007)	Proteobacteria	Gammaproteobacteria	Heritiera fomes pneumatophore	IOM	+++	0.018 ± 0.005	237 ± 14	8.35±0.81	92.07±1.75	7	nd	nd	nd	nd	nd	nd	nd	nd	nd	nd	nd	nd	nd	nd	nd	nd	nd
67	Serratia marcescens strain HPR4	(MT422006)	Proteobacteria	Gammaproteobacteria	Heritiera fomes pneumatophore	FLNFM	+++	0.025 ± 0.001	51 ± 3	35.46±0.47	79.65±0.52	40	nd	nd	nd	nd	nd	nd	nd	nd	nd	nd	nd	nd	nd	nd	nd	nd	nd
68	Pseudomonas stutzeri strain DNB6	(MH910742)	Proteobacteria	Gammaproteobacteria	Non-rhizosphere	IOM	+	0.029 ± 0.002	123 ± 7	54.29±1.45	93.8±0.53	23	nd	nd	nd	nd	nd	nd	nd	nd	nd	nd	nd	nd	nd	nd	nd	nd	nd
69	Pseudomonas stutzeri strain A2	(MH910763)	Proteobacteria	Gammaproteobacteria	Non- rhizosphere	FLNFM	+	nd	119 ± 15	95.83±4.29	95.08±0.27	nd	nd	nd	nd	nd	nd	nd	nd	nd	nd	nd	nd	nd	nd	nd	nd	nd	nd
70	Pseudomonas indoloxydans strain DNB11	(MH910787)	Proteobacteria	Gammaproteobacteria	Ceriops tagal	FLNFM	+	0.148 ± 0.006	85 ± 6	59.41±3.02	93.56±0.36	nd	nd	nd	nd	nd	nd	nd	nd	nd	nd	nd	nd	nd	nd	nd	nd	nd	nd
71	Acinetobacter calcoaceticus strain PSB4	(MH910702)	Proteobacteria	Gammaproteobacteria	Non-rhizosphere	IOM	+	nd	84 ± 2	56.55±2.98	70.83±2.56	23	nd	nd	nd	nd	nd	nd	nd	nd	nd	nd	nd	nd	nd	nd	nd	nd	nd
72	Pseudomonas putida strain PSB11	(MH910732)	Proteobacteria	Gammaproteobacteria	Non-rhizosphere	IOM	+	nd	53 ± 2	63.45±3.23	14.45±0.77	23	nd	nd	nd	nd	nd	nd	nd	nd	nd	nd	nd	nd	nd	nd	nd	nd	nd
73	Pseudomonas stutzeri strain ANO2	(MH910764)	Proteobacteria	Gammaproteobacteria	Non-rhizosphere	FLNFM	+	0.1 ± 0.001	51 ± 7	11.76±0.36	93.18±0.59	nd	nd	nd	nd	nd	nd	nd	nd	nd	nd	nd	nd	nd	nd	nd	nd	nd	nd
74	Pseudomonas fluorescens strain FNF21	(MH910721)	Proteobacteria	Gammaproteobacteria	Non-rhizosphere	FLNFM	+	0.445 ± 0.002	49 ± 2	95.93±3.53	95.93±3.53	nd	nd	nd	nd	nd	nd	nd	nd	nd	nd	nd	nd	nd	nd	nd	nd	nd	nd
75	Dietzia maris strain ANO14	(MH910723)	Actinobacteria	Actinobacteria	Non-rhizosphere	IOM	+	nd	37 ± 6	50.33±3.53	86.74±0.33	20	nd	nd	nd	nd	nd	nd	nd	nd	nd	nd	nd	nd	nd	nd	nd	nd	nd
76	Bacillus megaterium strain IO8	(MH910759)	Firmicutes	Bacilli	Avicennia alba	IOM	+	nd	nd	38.70±0.95	86.68±0.6	nd	nd	nd	nd	nd	nd	nd	nd	nd	nd	nd	nd	nd	nd	nd	nd	nd	nd
77	Pseudomonas sp. strain MSO1	(MT145491)	Proteobacteria	Gammaproteobacteria	Myriostachya wightiana	IOM	+	0.075 ± 0.002	28 ± 2	73.63±1	1.2±0.78	16	nd	nd	nd	nd	nd	nd	nd	nd	nd	nd	nd	nd	nd	nd	nd	nd	nd
78	Acinetobacter johnsonii strain APS9	(MT145509)	Proteobacteria	Gammaproteobacteria	Paspalum vaginatum	FLNFM	+	nd	nd	100.25±2.21	41.63±2.6	nd	nd	nd	nd	nd	nd	nd	nd	nd	nd	nd	nd	nd	nd	nd	nd	nd	nd
79	Aeromonas veronii strain PN1	(MT145464)	Proteobacteria	Gammaproteobacteria	Porteresia coarctata	FLNFM	+	nd	nd	83.71±1.83	76.4±0.77	nd	nd	nd	nd	nd	nd	nd	nd	nd	nd	nd	nd	nd	nd	nd	nd	nd	nd
80	Pseudomonas mendocina strain DNB20	(MH910768)	Proteobacteria	Gammaproteobacteria	Avicennia officinalis	FLNFM	+	nd	nd	77.53±4.07	11.79±1.57	nd	nd	nd	nd	nd	nd	nd	nd	nd	nd	nd	nd	nd	nd	nd	nd	nd	nd
81	Bacillus aquimaris strain CD13	(MH910698)	Firmicutes	Bacilli	Aegiceras corniculatum	FLNFM	+	nd	nd	77.29±4.69	3.91±0.97	nd	nd	nd	nd	nd	nd	nd	nd	nd	nd	nd	nd	nd	nd	nd	nd	nd	nd
82	Bacillus cereus strain MIO4	(MT145496)	Firmicutes	Bacilli	Myriostachya wightiana	IOM	+	nd	nd	68±1.4	84.94±1.04	nd	nd	nd	nd	nd	nd	nd	nd	nd	nd	nd	nd	nd	nd	nd	nd	nd	nd
83	Micrococcus luteus strain MCDB7	(MT145497)	Actinobacteria	Actinobacteria	Myriostachya wightiana	FLNFM	+	nd	nd	67.17±1.86	2.23±0.52	nd	nd	nd	nd	nd	nd	nd	nd	nd	nd	nd	nd	nd	nd	nd	nd	nd	nd
84	Kocuria assamensis strain AAB1	(MT145521)	Actinobacteria	Actinobacteria	Paspalum vaginatum	FLNFM	+	nd	nd	66.04±2.24	88.78±1.4	nd	nd	nd	nd	nd	nd	nd	nd	nd	nd	nd	nd	nd	nd	nd	nd	nd	nd
85	Bacillus amyloliquefaciens strain MPSB6.1	(MT145482)	Firmicutes	Bacilli	Myriostachya wightiana	FLNFM	+	nd	nd	61.25±1.17	18.21±4.97	nd	nd	nd	nd	nd	nd	nd	nd	nd	nd	nd	nd	nd	nd	nd	nd	nd	nd
86	Bacillus cereus strain PNO1	(MT145457)	Firmicutes	Bacilli	Porteresia coarctata	FLNFM	+	nd	nd	57.04±1.39	19.87±2.24	nd	nd	nd	nd	nd	nd	nd	nd	nd	nd	nd	nd	nd	nd	nd	nd	nd	nd
87	Bacillus amyloliquefaciens strain RMN7	(MT145485)	Firmicutes	Bacilli	Myriostachya wightiana	FLNFM	+	nd	nd	50.59±1.68	9.74±0.6	nd	nd	nd	nd	nd	nd	nd	nd	nd	nd	nd	nd	nd	nd	nd	nd	nd	nd
88	Bacillus amyloliquefaciens strain RMN4	(MT145484)	Firmicutes	Bacilli	Myriostachya wightiana	FLNFM	+	nd	nd	35.03±2.28	1.95±1.22	nd	nd	nd	nd	nd	nd	nd	nd	nd	nd	nd	nd	nd	nd	nd	nd	nd	nd
89	Pseudomonas sp. strain PAN1	(MT145468)	Proteobacteria	Gammaproteobacteria	Porteresia coarctata	FLNFM	+	nd	nd	33.19±2.57	95.82±0.81	nd	nd	nd	nd	nd	nd	nd	nd	nd	nd	nd	nd	nd	nd	nd	nd	nd	nd
90	Pseudomonas stutzeri strain DNB3	(MH910741)	Proteobacteria	Gammaproteobacteria	Non-rhizosphere	IOM	++	0.027 ± 0.001	324 ± 9	60.42±3.59	94.72±0.87	nd	nd	nd	nd	nd	nd	nd	nd	nd	nd	nd	nd	nd	nd	nd	nd	nd	nd
91	Glutamicibacter nicotianae strain IOB19	(MH910762)	Actinobacteria	Actinobacteria	Aegiceras corniculatum	IOM	++	nd	nd	13.32±0.75	95.08±2.65	20	nd	nd	nd	nd	nd	nd	nd	nd	nd	nd	nd	nd	nd	nd	nd	nd	nd
92	Pseudomonas fluorescens strain AIO6	(MT145514)	Proteobacteria	Gammaproteobacteria	Paspalum vaginatum	IOM	++	0.055 ± 0	186 ± 6	97.8±1.47	67.26±3.25	16	nd	nd	nd	nd	nd	nd	nd	nd	nd	nd	nd	nd	nd	nd	nd	nd	nd
93	Pseudomonas stutzeri strain NO1	(MH910747)	Proteobacteria	Gammaproteobacteria	Non-rhizosphere	IOM	++	0.155 ± 0.004	181 ± 20	101.44±6.62	93.42±0.31	23	nd	nd	nd	nd	nd	nd	nd	nd	nd	nd	nd	nd	nd	nd	nd	nd	nd
94	Pseudomonas fluorescens strain ANI3	(MT145512)	Proteobacteria	Gammaproteobacteria	Paspalum vaginatum	IOM	++	3.556 ± 0.023	158 ± 5	97.8±2.12	84.01±1.1	27	nd	nd	nd	nd	nd	nd	nd	nd	nd	nd	nd	nd	nd	nd	nd	nd	nd
95	Pseudomonas fluorescens strain SNI5	(MT145539)	Proteobacteria	Gammaproteobacteria	Sporobolus virginicus	IOM	++	0.064 ± 0.003	156 ± 7	41.05±0.46	7.32±1.43	nd	nd	nd	nd	nd	nd	nd	nd	nd	nd	nd	nd	nd	nd	nd	nd	nd	nd
96	Pseudomonas fluorescens strain AAN4	(MT145511)	Proteobacteria	Gammaproteobacteria	Paspalum vaginatum	IOM	++	0.14 ± 0.004	150 ± 13	126.23±1.54	83.63±0.05	21	nd	nd	nd	nd	nd	nd	nd	nd	nd	nd	nd	nd	nd	nd	nd	nd	nd
97	Microbacterium arborescens strain RIO2	(MT145957)	Actinobacteria	Actinobacteria	Rice	IOM	++	0.093 ± 0.004	136 ± 4	95.06±1.18	84.41±1.52	27	nd	nd	nd	nd	nd	nd	nd	nd	nd	nd	nd	nd	nd	nd	nd	nd	nd
98	Microbacterium sp. strain RIO7	(MT145946)	Actinobacteria	Actinobacteria	Rice	IOM	++	0.046 ± 0.001	118 ± 4	103.38±1.06	73.89±1.45	27	nd	nd	nd	nd	nd	nd	nd	nd	nd	nd	nd	nd	nd	nd	nd	nd	nd
99	Pantoea dispersa strain RFN2	(MT145972)	Proteobacteria	Gammaproteobacteria	Rice	FLNFM	++	0.075 ± 0	84 ± 5	124.37±1.35	86.86±0.27	12	nd	nd	nd	nd	nd	nd	nd	nd	nd	nd	nd	nd	nd	nd	nd	nd	nd
100	Pseudomonas sp. strain AAN3	(MT145515)	Proteobacteria	Gammaproteobacteria	Paspalum vaginatum	FLNFM	++	0.036 ± 0.001	76 ± 18	97.95±1.78	52.34±2.03	21	nd	nd	nd	nd	nd	nd	nd	nd	nd	nd	nd	nd	nd	nd	nd	nd	nd
101	Pseudomonas fragi strain APS12	(MT145506)	Proteobacteria	Gammaproteobacteria	Paspalum vaginatum	FLNFM	++	0.026 ± 0.001	86 ± 6	101.03±3.18	13.44±1.49	17	nd	nd	nd	nd	nd	nd	nd	nd	nd	nd	nd	nd	nd	nd	nd	nd	nd
102	Pseudomonas sp. strain SAN6	(MT145536)	Proteobacteria	Gammaproteobacteria	Sporobolus virginicus	FLNFM	++	0.131 ± 0.007	84 ± 8	115.86±1.2	78.76±2.37	16	nd	nd	nd	nd	nd	nd	nd	nd	nd	nd	nd	nd	nd	nd	nd	nd	nd
103	Aeromonas sp.strain APS1	(MT145505)	Proteobacteria	Gammaproteobacteria	Paspalum vaginatum	IOM	++	0.015 ± 0.001	71 ± 13	87.43±1.69	91.48±0.26	17	nd	nd	nd	nd	nd	nd	nd	nd	nd	nd	nd	nd	nd	nd	nd	nd	nd
104	Aeromonas media strain PIOB7	(MT145473)	Proteobacteria	Gammaproteobacteria	Porteresia coarctata	IOM	++	0.086 ± 0.005	56 ± 11	67.46±1.36	92.3±0.69	27	nd	nd	nd	nd	nd	nd	nd	nd	nd	nd	nd	nd	nd	nd	nd	nd	nd
105	Pseudomonas stutzeri strain PSO5	(MT145461)	Proteobacteria	Gammaproteobacteria	Porteresia coarctata	FLNFM	++	0.053 ± 0.002	42 ± 2	57.92±6.33	98.68±0.2	27	nd	nd	nd	nd	nd	nd	nd	nd	nd	nd	nd	nd	nd	nd	nd	nd	nd
106	Pseudomonas stutzeri strain DNB23	(MH910790)	Proteobacteria	Gammaproteobacteria	Non-rhizosphere	IOM	++	4.341 ± 0.054	43 ± 6	53.90±4.26	57.04±0.38	nd	nd	nd	nd	nd	nd	nd	nd	nd	nd	nd	nd	nd	nd	nd	nd	nd	nd
107	Pseudomonas stutzeri strain NO4	(MH910749)	Proteobacteria	Gammaproteobacteria	Non-rhizosphere	FLNFM	++	0.135 ± 0.007	33 ± 4	40.16±0.86	93.15±0.41	nd	nd	nd	nd	nd	nd	nd	nd	nd	nd	nd	nd	nd	nd	nd	nd	nd	nd
108	Aeromonas sp. strain SOB14	(MH910758)	Proteobacteria	Gammaproteobacteria	Avicennia marina	FLNFM	++	0.151 ± 0.003	21 ± 4	37.97±0.98	37.88±0.25	nd	nd	nd	nd	nd	nd	nd	nd	nd	nd	nd	nd	nd	nd	nd	nd	nd	nd
109	Shewanella putrefaciens strain ASO1	(MT145507)	Proteobacteria	Gammaproteobacteria	Paspalum vaginatum	FLNFM	++	nd	nd	120.7±7.62	89.24±0.79	nd	nd	nd	nd	nd	nd	nd	nd	nd	nd	nd	nd	nd	nd	nd	nd	nd	nd
110	Rhodococcus hoagii strain AIO5	(MT145523)	Actinobacteria	Actinobacteria	Paspalum vaginatum	IOM	++	nd	nd	112.24±1.39	3.48±0.7	nd	nd	nd	nd	nd	nd	nd	nd	nd	nd	nd	nd	nd	nd	nd	nd	nd	nd
111	Staphylococcus saprophyticus strain SPS8	(MT145533)	Firmicutes	Bacilli	Sporobolus virginicus	FLNFM	++	nd	nd	106.85±1.03	91.1±0.97	nd	nd	nd	nd	nd	nd	nd	nd	nd	nd	nd	nd	nd	nd	nd	nd	nd	nd
112	Acinetobacter johnsonii strain SFN3	(MT145534)	Proteobacteria	Gammaproteobacteria	Sporobolus virginicus	FLNFM	++	nd	nd	105.63±2.65	4.68±2.63	nd	nd	nd	nd	nd	nd	nd	nd	nd	nd	nd	nd	nd	nd	nd	nd	nd	nd
113	Acinetobacter johnsonii strain SFN3.1	(MT145541)	Proteobacteria	Gammaproteobacteria	Sporobolus virginicus	FLNFM	++	nd	nd	101.96±1.48	81.59±0.42	nd	nd	nd	nd	nd	nd	nd	nd	nd	nd	nd	nd	nd	nd	nd	nd	nd	nd
114	Pseudomonas sp. strain PFN7	(MT145470)	Proteobacteria	Gammaproteobacteria	Porteresia coarctata	FLNFM	++	nd	nd	101.96±2.2	8.13±2.06	nd	nd	nd	nd	nd	nd	nd	nd	nd	nd	nd	nd	nd	nd	nd	nd	nd	nd
115	Staphylococcus epidermidis strain SAB6	(MT145531)	Firmicutes	Bacilli	Sporobolus virginicus	FLNFM	++	nd	nd	96.58±1.1	16.92±6.37	nd	nd	nd	nd	nd	nd	nd	nd	nd	nd	nd	nd	nd	nd	nd	nd	nd	nd
116	Curtobacterium luteum strain PS28	(MH910793)	Actinobacteria	Actinobacteria	Avicennia marina	FLNFM	++	nd	nd	91.13±3.23	9.41±0.55	nd	nd	nd	nd	nd	nd	nd	nd	nd	nd	nd	nd	nd	nd	nd	nd	nd	nd
117	Pseudomonas stutzeri strain RMCDB6	(MT145490)	Proteobacteria	Gammaproteobacteria	Myriostachya wightiana	FLNFM	++	nd	nd	90.22±2.48	12.71±1.03	nd	nd	nd	nd	nd	nd	nd	nd	nd	nd	nd	nd	nd	nd	nd	nd	nd	nd
118	Pseudomonas sp. strain PSO4	(MT145460)	Proteobacteria	Gammaproteobacteria	Porteresia coarctata	FLNFM	++	nd	nd	84.74±0.96	43.07±1.38	nd	nd	nd	nd	nd	nd	nd	nd	nd	nd	nd	nd	nd	nd	nd	nd	nd	nd
119	Aeromonas rivipollensis strain PSO8	(MT145462)	Proteobacteria	Gammaproteobacteria	Porteresia coarctata	FLNFM	++	nd	nd	70.89±4.25	12.89±0.79	nd	nd	nd	nd	nd	nd	nd	nd	nd	nd	nd	nd	nd	nd	nd	nd	nd	nd
120	Bacillus pseudomycoides strain SAB10	(MT145528)	Firmicutes	Bacilli	Sporobolus virginicus	FLNFM	++	nd	nd	70.55±1.71	18.59±3.5	nd	nd	nd	nd	nd	nd	nd	nd	nd	nd	nd	nd	nd	nd	nd	nd	nd	nd
121	Aeromonas veronii strain ANO16	(MH910785)	Proteobacteria	Gammaproteobacteria	Non-rhizosphere	FLNFM	++	nd	nd	69.24±0.80	10.61±1.22	nd	nd	nd	nd	nd	nd	nd	nd	nd	nd	nd	nd	nd	nd	nd	nd	nd	nd
122	Enterobacter kobei strain PN6	(MT145476)	Proteobacteria	Gammaproteobacteria	Porteresia coarctata	FLNFM	++	nd	nd	66.04±0.56	17.64±0.43	nd	nd	nd	nd	nd	nd	nd	nd	nd	nd	nd	nd	nd	nd	nd	nd	nd	nd
123	Acinetobacter haemolyticus strain PAN2	(MT145469)	Proteobacteria	Gammaproteobacteria	Porteresia coarctata	FLNFM	++	nd	nd	61.54±0.78	93.93±0.85	nd	nd	nd	nd	nd	nd	nd	nd	nd	nd	nd	nd	nd	nd	nd	nd	nd	nd
124	Bacillus amyloliquefaciens strain MSOB5	(MT145486)	Firmicutes	Bacilli	Myriostachya wightiana	FLNFM	++	nd	nd	61±3	4.93±1.46	nd	nd	nd	nd	nd	nd	nd	nd	nd	nd	nd	nd	nd	nd	nd	nd	nd	nd
125	Pseudomonas stutzeri strain PSO7	(MT145478)	Proteobacteria	Gammaproteobacteria	Porteresia coarctata	FLNFM	++	nd	nd	60.51±0.67	30.23±0.77	nd	nd	nd	nd	nd	nd	nd	nd	nd	nd	nd	nd	nd	nd	nd	nd	nd	nd
126	Bacillus flexus strain MCDB2	(MT145489)	Firmicutes	Bacilli	Myriostachya wightiana	FLNFM	++	nd	nd	60.47±1.75	92.4±0.69	nd	nd	nd	nd	nd	nd	nd	nd	nd	nd	nd	nd	nd	nd	nd	nd	nd	nd
127	Ochrobactrum intermedium strain DNB24	(MH910791)	Proteobacteria	Alphaproteobacteria	Non-rhizosphere	FLNFM	++	nd	nd	55.84±1.42	4.23±0.35	nd	nd	nd	nd	nd	nd	nd	nd	nd	nd	nd	nd	nd	nd	nd	nd	nd	nd
128	Pseudomonas mendocina strain DNB10	(MH910744)	Proteobacteria	Gammaproteobacteria	Non-rhizosphere	FLNFM	++	nd	nd	52.83±2.29	14.38±0.49	nd	nd	nd	nd	nd	nd	nd	nd	nd	nd	nd	nd	nd	nd	nd	nd	nd	nd
129	Bacillus megaterium strain MIOB2	(MT145504)	Firmicutes	Bacilli	Myriostachya wightiana	FLNFM	++	nd	nd	47.55±1.36	16.44±1.48	nd	nd	nd	nd	nd	nd	nd	nd	nd	nd	nd	nd	nd	nd	nd	nd	nd	nd
130	Aeromonas bestiarum strain PDN2	(MT145474)	Proteobacteria	Gammaproteobacteria	Porteresia coarctata	IOM	++	nd	nd	45.77±0.35	96.22±0.75	nd	nd	nd	nd	nd	nd	nd	nd	nd	nd	nd	nd	nd	nd	nd	nd	nd	nd
131	Aeromonas veronii strain ANO12	(MH910766)	Proteobacteria	Gammaproteobacteria	Avicennia marina	FLNFM	++	nd	nd	41.90±0.32	8.81±1.08	nd	nd	nd	nd	nd	nd	nd	nd	nd	nd	nd	nd	nd	nd	nd	nd	nd	nd
132	Atlantibacter hermannii strain IOB5	(MH910709)	Proteobacteria	Gammaproteobacteria	Avicennia marina	IOM	+++	0.116 ± 0.001	262 ± 8	93.52±6.00	48.86±0.46	18	nd	nd	nd	nd	nd	nd	nd	nd	nd	nd	nd	nd	nd	nd	nd	nd	nd
133	Curtobacterium citreum strain PS24	(MH910754)	Actinobacteria	Actinobacteria	Avicennia marina	IOM	+++	0.014 ± 0.001	171 ± 14	125.97±4.47	63.42±0.96	20	nd	nd	nd	nd	nd	nd	nd	nd	nd	nd	nd	nd	nd	nd	nd	nd	nd
134	Pseudomonas sp. strain AIO7	(MT145516)	Proteobacteria	Gammaproteobacteria	Paspalum vaginatum	IOM	+++	0.109 ± 0.003	138 ± 6	91.39±2.28	52.21±0.54	21	nd	nd	nd	nd	nd	nd	nd	nd	nd	nd	nd	nd	nd	nd	nd	nd	nd
135	Acinetobacter sp. strain RAN12	(MT145959)	Proteobacteria	Gammaproteobacteria	Rice	FLNFM	+++	0.067 ± 0.001	123 ± 6	138.12±3.09	80.09±0.15	nd	nd	nd	nd	nd	nd	nd	nd	nd	nd	nd	nd	nd	nd	nd	nd	nd	nd
136	Pseudomonas stutzeri strain SOB13	(MH910757)	Proteobacteria	Gammaproteobacteria	Avicennia alba	FLNFM	+++	nd	113 ± 4	60.59±3.38	94.33±0.48	nd	nd	nd	nd	nd	nd	nd	nd	nd	nd	nd	nd	nd	nd	nd	nd	nd	nd
137	Bacillus megaterium strain RIO5	(MT145969)	Firmicutes	Bacilli	Rice	IOM	+++	11.566 ± 0.171	114 ± 4	103.87±0.9	88.6±1.06	7	nd	nd	nd	nd	nd	nd	nd	nd	nd	nd	nd	nd	nd	nd	nd	nd	nd
138	Aeromonas sp. strain RFN9	(MT145980)	Proteobacteria	Gammaproteobacteria	Rice	FLNFM	+++	0.033 ± 0.001	107 ± 3	100.64±1.4	92±1.23	27	nd	nd	nd	nd	nd	nd	nd	nd	nd	nd	nd	nd	nd	nd	nd	nd	nd
139	Enterobacter mori strain RPS8	(MT145979)	Proteobacteria	Gammaproteobacteria	Rice	FLNFM	+++	0.052 ± 0.004	78 ± 34	99.07±0.69	56.1±1.12	7	nd	nd	nd	nd	nd	nd	nd	nd	nd	nd	nd	nd	nd	nd	nd	nd	nd
140	Pseudomonas sp. strain AAB3	(MT145522)	Proteobacteria	Gammaproteobacteria	Paspalum vaginatum	FLNFM	+++	0.097 ± 0.001	103 ± 4	90.22±0.75	24.8±2.52	21	nd	nd	nd	nd	nd	nd	nd	nd	nd	nd	nd	nd	nd	nd	nd	nd	nd
141	Enterobacter sp. strain RFN8	(MT145956)	Proteobacteria	Gammaproteobacteria	Rice	FLNFM	+++	0.049 ± 0.002	76 ± 3	105.24±0.56	2.51±1.47	22	nd	nd	nd	nd	nd	nd	nd	nd	nd	nd	nd	nd	nd	nd	nd	nd	nd
142	Bacillus subtilis strain PS23	(MH910753)	Firmicutes	Bacilli	Avicennia marina	FLNFM	+++	0.075 ± 0	80 ± 12	34.89±0.49	95.46±0.27	nd	nd	nd	nd	nd	nd	nd	nd	nd	nd	nd	nd	nd	nd	nd	nd	nd	nd
143	Rhizobium sp. strain RNO7	(MT145978)	Proteobacteria	Alphaproteobacteria	Rice	FLNFM	+++	6.953 ± 0.051	63 ± 3	102.89±0.31	89.08±0.5	16	nd	nd	nd	nd	nd	nd	nd	nd	nd	nd	nd	nd	nd	nd	nd	nd	nd
144	Bacillus velezensis strain IOB12	(MH910760)	Firmicutes	Bacilli	Aegialitis rotundifolia	IOM	+++	4.609 ± 0.045	62 ± 3	6.73±0.90	87.23±0.41	nd	nd	nd	nd	nd	nd	nd	nd	nd	nd	nd	nd	nd	nd	nd	nd	nd	nd
145	Enterobacter ludwigii strain RPS9	(MT145987)	Proteobacteria	Gammaproteobacteria	Rice	FLNFM	+++	0.067 ± 0.002	46 ± 2	101.08±1.12	86.86±2.14	7	nd	nd	nd	nd	nd	nd	nd	nd	nd	nd	nd	nd	nd	nd	nd	nd	nd
146	Sphingomonas sp. strain RDN6	(MT145981)	Proteobacteria	Alphaproteobacteria	Rice	FLNFM	+++	5.536 ± 0.059	50 ± 5	90.75±1.03	44.69±0.88	nd	nd	nd	nd	nd	nd	nd	nd	nd	nd	nd	nd	nd	nd	nd	nd	nd	nd
147	Rhizobium sp. strain RNO7.1	(MT145977)	Proteobacteria	Alphaproteobacteria	Rice	IOM	+++	0.232 ± 0.017	44 ± 5	127.21±1.14	90.75±0.92	12	nd	nd	nd	nd	nd	nd	nd	nd	nd	nd	nd	nd	nd	nd	nd	nd	nd
148	Pseudomonas sp. MAB2	(MT145495)	Proteobacteria	Gammaproteobacteria	Myriostachya wightiana	FLNFM	+++	10.201 ± 0.046	50 ± 8	41.88±0.68	93.36±1.27	27	nd	nd	nd	nd	nd	nd	nd	nd	nd	nd	nd	nd	nd	nd	nd	nd	nd
149	Rhizobium sp. strain RNO6	(MT145952)	Proteobacteria	Alphaproteobacteria	Rice	FLNFM	+++	0.186 ± 0.008	38 ± 2	83.66±3.75	76.92±0.24	22	nd	nd	nd	nd	nd	nd	nd	nd	nd	nd	nd	nd	nd	nd	nd	nd	nd
150	Bacillus amyloliquefaciens strain IOB18	(MH910713)	Firmicutes	Bacilli	Aegiceras corniculatum	IOM	+++	0.026 ± 0.001	37 ± 3	26.51±0.65	80.38±0.85	20	nd	nd	nd	nd	nd	nd	nd	nd	nd	nd	nd	nd	nd	nd	nd	nd	nd
151	Bacillus megaterium strain PPSB1	(MT145466)	Firmicutes	Bacilli	Porteresia coarctata	FLNFM	+++	nd	33 ± 5	59.39±1.33	89.33±0.55	17	nd	nd	nd	nd	nd	nd	nd	nd	nd	nd	nd	nd	nd	nd	nd	nd	nd
152	Acinetobacter lwoffii strain PN2	(MT145465)	Proteobacteria	Gammaproteobacteria	Porteresia coarctata	FLNFM	+++	0 ± 0	33 ± 6	45.77±0.26	92.56±0.25	17	nd	nd	nd	nd	nd	nd	nd	nd	nd	nd	nd	nd	nd	nd	nd	nd	nd
153	Klebsiella aerogenes strain RNO12	(MT145963)	Proteobacteria	Gammaproteobacteria	Rice	FLNFM	+++	0.085 ± 0.004	29 ± 4	92.76±1.32	79±1.08	7	nd	nd	nd	nd	nd	nd	nd	nd	nd	nd	nd	nd	nd	nd	nd	nd	nd
154	Bacillus sp. (in: Bacteria) strain A6	(MH910752)	Firmicutes	Bacilli	Avicennia officinalis	FLNFM	+++	0.698 ± 0.03	25 ± 6	15.82±0.73	38.57±1.6	nd	nd	nd	nd	nd	nd	nd	nd	nd	nd	nd	nd	nd	nd	nd	nd	nd	nd
155	Enterobacter cloacae strain RAN4	(MT145960)	Proteobacteria	Gammaproteobacteria	Rice	IOM	+++	0.012 ± 0.002	26 ± 9	92.66±1.61	18.05±0.93	nd	nd	nd	nd	nd	nd	nd	nd	nd	nd	nd	nd	nd	nd	nd	nd	nd	nd
156	Bacillus tequilensis strain MDN1	(MT145494)	Firmicutes	Bacilli	Myriostachya wightiana	FLNFM	+++	0.015 ± 0.001	25 ± 6	106.31±5.74	84.96±1.05	27	nd	nd	nd	nd	nd	nd	nd	nd	nd	nd	nd	nd	nd	nd	nd	nd	nd
157	Glutamicibacter nicotianae strain IO11	(MH910708)	Actinobacteria	Actinobacteria	Non-rhizosphere	IOM	+++	0.035 ± 0.001	18 ± 3	72.57±2.85	48.41±0.93	23	nd	nd	nd	nd	nd	nd	nd	nd	nd	nd	nd	nd	nd	nd	nd	nd	nd
158	Pseudomonas mendocina strain SOB4	(MH910705)	Proteobacteria	Gammaproteobacteria	Avicennia alba	FLNFM	+++	nd	nd	113.08±3.28	13.08±0.99	nd	nd	nd	nd	nd	nd	nd	nd	nd	nd	nd	nd	nd	nd	nd	nd	nd	nd
159	Acinetobacter johnsonii strain SSO6	(MT145529)	Proteobacteria	Gammaproteobacteria	Sporobolus virginicus	FLNFM	+++	nd	nd	87.28±1.79	0.42±1.05	nd	nd	nd	nd	nd	nd	nd	nd	nd	nd	nd	nd	nd	nd	nd	nd	nd	nd
160	Bacillus megaterium strain ACD1	(MT145513)	Firmicutes	Bacilli	Paspalum vaginatum	FLNFM	+++	nd	nd	75.39±5.91	91.89±0.77	nd	nd	nd	nd	nd	nd	nd	nd	nd	nd	nd	nd	nd	nd	nd	nd	nd	nd
161	Pseudomonas oleovorans strain ANO5	(MH910751)	Proteobacteria	Gammaproteobacteria	Non-rhizosphere	FLNFM	+++	nd	nd	70.63±7.16	29.1±0.76	nd	nd	nd	nd	nd	nd	nd	nd	nd	nd	nd	nd	nd	nd	nd	nd	nd	nd
162	Acinetobacter sp. strain ACD2	(MT145510)	Proteobacteria	Gammaproteobacteria	Paspalum vaginatum	FLNFM	+++	nd	nd	67.66±1.27	19.98±1.13	nd	nd	nd	nd	nd	nd	nd	nd	nd	nd	nd	nd	nd	nd	nd	nd	nd	nd
163	Pseudomonas oleovorans strain NO5	(MH910750)	Proteobacteria	Gammaproteobacteria	Non-rhizosphere	FLNFM	+++	nd	nd	59.39±2.15	39.91±0.83	nd	nd	nd	nd	nd	nd	nd	nd	nd	nd	nd	nd	nd	nd	nd	nd	nd	nd
164	Microbacterium paludicola strain DNB22	(MH910789)	Actinobacteria	Actinobacteria	Non-rhizosphere	FLNFM	+++	nd	nd	45.65±2.65	5.89±0.95	nd	nd	nd	nd	nd	nd	nd	nd	nd	nd	nd	nd	nd	nd	nd	nd	nd	nd
165	Bacillus amyloliquefaciens strain MIOB1	(MT145487)	Firmicutes	Bacilli	Myriostachya wightiana	IOM	+++	nd	nd	35.96±0.59	7.22±1.41	nd	nd	nd	nd	nd	nd	nd	nd	nd	nd	nd	nd	nd	nd	nd	nd	nd	nd
166	Bacillus licheniformis strain A8	(MH910792)	Firmicutes	Bacilli	Non-rhizosphere	FLNFM	+++	nd	nd	19.19±0.90	40.41±1.07	nd	nd	nd	nd	nd	nd	nd	nd	nd	nd	nd	nd	nd	nd	nd	nd	nd	nd
167	Acinetobacter sp. strain RNO4	(MT145984)	Proteobacteria	Gammaproteobacteria	Rice	FLNFM	+	10.746 ± 0.081	192 ± 10	106.61±2.65	79.2±0.27	21	nd	nd	nd	nd	nd	nd	nd	nd	nd	nd	nd	nd	nd	nd	nd	nd	nd
168	Acinetobacter pittii strain PPSB3	(MT145456)	Proteobacteria	Gammaproteobacteria	Porteresia coarctata	IOM	nd	0.036 ± 0.001	120 ± 3	66.73±1.5	95.59±1.31	17	nd	nd	nd	nd	nd	nd	nd	nd	nd	nd	nd	nd	nd	nd	nd	nd	nd
169	Kitasatospora arboriphila strain RAB14	(MT145976)	Actinobacteria	Actinobacteria	Rice	FLNFM	+	nd	nd	120.55±1.03	44.43±1.12	nd	nd	nd	nd	nd	nd	nd	nd	nd	nd	nd	nd	nd	nd	nd	nd	nd	nd
170	Shewanella putrefaciens strain PIO8	(MT145477)	Proteobacteria	Gammaproteobacteria	Porteresia coarctata	IOM	nd	nd	nd	113.26±1.32	8.36±1.22	nd	nd	nd	nd	nd	nd	nd	nd	nd	nd	nd	nd	nd	nd	nd	nd	nd	nd
171	Acinetobacter oleivorans strain RDN7	(MT145967)	Proteobacteria	Gammaproteobacteria	Rice	FLNFM	+	nd	nd	111.01±1.69	47.29±1.59	nd	nd	nd	nd	nd	nd	nd	nd	nd	nd	nd	nd	nd	nd	nd	nd	nd	nd
172	Shewanella sp. SCD4	(MT145527)	Proteobacteria	Gammaproteobacteria	Sporobolus virginicus	FLNFM	+	nd	nd	109.35±5.72	91.38±0.77	nd	nd	nd	nd	nd	nd	nd	nd	nd	nd	nd	nd	nd	nd	nd	nd	nd	nd
173	Bacillus megaterium strain RCD5	(MT145965)	Firmicutes	Bacilli	Rice	FLNFM	+	nd	nd	99.66±2.21	43.59±0.7	nd	nd	nd	nd	nd	nd	nd	nd	nd	nd	nd	nd	nd	nd	nd	nd	nd	nd
174	Paenibacillus sp. strain RAN1	(MT145974)	Firmicutes	Bacilli	Rice	FLNFM	+	nd	nd	99.12±1.69	23.47±1.2	nd	nd	nd	nd	nd	nd	nd	nd	nd	nd	nd	nd	nd	nd	nd	nd	nd	nd
175	Bacillus sp. strain RCD7	(MT145955)	Firmicutes	Bacilli	Rice	FLNFM	+	nd	nd	97.7±3.67	59.4±2.53	nd	nd	nd	nd	nd	nd	nd	nd	nd	nd	nd	nd	nd	nd	nd	nd	nd	nd
176	Streptomyces sp. strain RAB8	(MT145962)	Actinobacteria	Actinobacteria	Rice	FLNFM	+	nd	nd	97.6±1.25	22.5±1.46	nd	nd	nd	nd	nd	nd	nd	nd	nd	nd	nd	nd	nd	nd	nd	nd	nd	nd
177	Ralstonia mannitolilytica strain RSO7	(MT145990)	Proteobacteria	Gammaproteobacteria	Rice	FLNFM	+	nd	nd	94.08±0.74	68.96±0.79	nd	nd	nd	nd	nd	nd	nd	nd	nd	nd	nd	nd	nd	nd	nd	nd	nd	nd
178	Acinetobacter calcoaceticus strain RDN8	(MT145968)	Proteobacteria	Gammaproteobacteria	Rice	FLNFM	+	nd	nd	92.66±2.8	1.59±0.74	nd	nd	nd	nd	nd	nd	nd	nd	nd	nd	nd	nd	nd	nd	nd	nd	nd	nd
179	Bacillus megaterium strain RIO1	(MT145986)	Firmicutes	Bacilli	Rice	IOM	nd	nd	nd	89.63±1.19	55.97±1.06	nd	nd	nd	nd	nd	nd	nd	nd	nd	nd	nd	nd	nd	nd	nd	nd	nd	nd
180	Pseudomonas sp. strain RCD8	(MT145991)	Proteobacteria	Gammaproteobacteria	Rice	FLNFM	+	nd	nd	62.91±1.04	43.33±2.42	nd	nd	nd	nd	nd	nd	nd	nd	nd	nd	nd	nd	nd	nd	nd	nd	nd	nd
181	Pseudomonas stutzeri strain PSO9	(MT145463)	Proteobacteria	Gammaproteobacteria	Porteresia coarctata	FLNFM	+	nd	nd	62.86±1.99	7.62±0.26	nd	nd	nd	nd	nd	nd	nd	nd	nd	nd	nd	nd	nd	nd	nd	nd	nd	nd
182	Aeromonas media strain PIOB2	(MT145472)	Proteobacteria	Gammaproteobacteria	Porteresia coarctata	IOM	nd	nd	nd	58.90±0.53	1.43±0.69	nd	nd	nd	nd	nd	nd	nd	nd	nd	nd	nd	nd	nd	nd	nd	nd	nd	nd
183	Bacillus siamensis strain MPSB6	(MT145481)	Firmicutes	Bacilli	Myriostachya wightiana	FLNFM	+	nd	nd	58.85±1.47	11.51±1.24	nd	nd	nd	nd	nd	nd	nd	nd	nd	nd	nd	nd	nd	nd	nd	nd	nd	nd
184	Pseudomonas stutzeri strain RMPSB1	(MT145501)	Proteobacteria	Gammaproteobacteria	Myriostachya wightiana	FLNFM	+	nd	nd	58.41±1.1	4.98±1.13	nd	nd	nd	nd	nd	nd	nd	nd	nd	nd	nd	nd	nd	nd	nd	nd	nd	nd
185	Aeromonas hydrophila strain PSO2	(MT145459)	Proteobacteria	Gammaproteobacteria	Porteresia coarctata	FLNFM	+	nd	nd	58.36±3.47	8.08±1.24	nd	nd	nd	nd	nd	nd	nd	nd	nd	nd	nd	nd	nd	nd	nd	nd	nd	nd
186	Staphylococcus warneri strain MPSB8	(MT145483)	Firmicutes	Bacilli	Myriostachya wightiana	FLNFM	+	nd	nd	55.28±4.55	8.65±2.96	nd	nd	nd	nd	nd	nd	nd	nd	nd	nd	nd	nd	nd	nd	nd	nd	nd	nd
187	Pseudomonas sp. strain PN4	(MT145475)	Proteobacteria	Gammaproteobacteria	Porteresia coarctata	FLNFM	+	nd	nd	55.13±0.31	7.79±0.98	nd	nd	nd	nd	nd	nd	nd	nd	nd	nd	nd	nd	nd	nd	nd	nd	nd	nd
188	Aeromonas veronii strain PFN9	(MT145471)	Proteobacteria	Gammaproteobacteria	Porteresia coarctata	FLNFM	+	nd	nd	54.06±0.73	94.9±0.69	nd	nd	nd	nd	nd	nd	nd	nd	nd	nd	nd	nd	nd	nd	nd	nd	nd	nd
189	Stenotrophomonas sp. strain PIOB3	(MT145480)	Proteobacteria	Gammaproteobacteria	Porteresia coarctata	IOM	nd	nd	nd	41.56±0.34	99.6±0.1	nd	nd	nd	nd	nd	nd	nd	nd	nd	nd	nd	nd	nd	nd	nd	nd	nd	nd
190	Pseudomonas migulae strain ASO4	(MT145525)	Proteobacteria	Gammaproteobacteria	Paspalum vaginatum	FLNFM	+	nd	nd	38.80±0.96	9.09±3.67	nd	nd	nd	nd	nd	nd	nd	nd	nd	nd	nd	nd	nd	nd	nd	nd	nd	nd
191	Acinetobacter johnsonii strain SAN2	(MT145542)	Proteobacteria	Gammaproteobacteria	Sporobolus virginicus	FLNFM	+	nd	nd	35.88±0.69	59.67±1.25	nd	nd	nd	nd	nd	nd	nd	nd	nd	nd	nd	nd	nd	nd	nd	nd	nd	nd
192	Exiguobacterium sp. strain PCD7	(MT145467)	Firmicutes	Bacilli	Porteresia coarctata	FLNFM	+	nd	nd	23.43±1.11	93.87±0.81	nd	nd	nd	nd	nd	nd	nd	nd	nd	nd	nd	nd	nd	nd	nd	nd	nd	nd
193	11A	nd	nd	nd	Heritiera fomes	IOM	+++	nd	32 ± 2	37.04 ± 0.12	18.64±0.83	27	nd	nd	nd	nd	nd	nd	nd	nd	nd	nd	nd	nd	nd	nd	nd	nd	nd
194	11B	nd	nd	nd	Heritiera fomes	IOM	+++	nd	20 ± 1	30.42 ± 0.31	91.18±0.04	17	nd	nd	nd	nd	nd	nd	nd	nd	nd	nd	nd	nd	nd	nd	nd	nd	nd
195	11C	nd	nd	nd	Heritiera fomes	IOM	+++	nd	42 ± 2	44.78 ± 0.19	85.2±0.5	27	nd	nd	nd	nd	nd	nd	nd	nd	nd	nd	nd	nd	nd	nd	nd	nd	nd
196	11D	nd	nd	nd	Heritiera fomes	IOM	+++	nd	68 ± 2	23.4 ± 0.07	84.58±0.04	22	nd	nd	nd	nd	nd	nd	nd	nd	nd	nd	nd	nd	nd	nd	nd	nd	nd
197	11E	nd	nd	nd	Heritiera fomes	IOM	+++	nd	14 ± 1	34.81 ± 0.08	94.47±0.11	17	nd	nd	nd	nd	nd	nd	nd	nd	nd	nd	nd	nd	nd	nd	nd	nd	nd
198	11F	nd	nd	nd	Heritiera fomes	IOM	+++	nd	24 ± 1	29.14 ± 0.27	91.52±0.6	27	nd	nd	nd	nd	nd	nd	nd	nd	nd	nd	nd	nd	nd	nd	nd	nd	nd
199	11G	nd	nd	nd	Heritiera fomes	IOM	+++	nd	45 ± 4	45.82 ± 0.15	92.49±0.27	17	nd	nd	nd	nd	nd	nd	nd	nd	nd	nd	nd	nd	nd	nd	nd	nd	nd
200	11H	nd	nd	nd	Heritiera fomes	IOM	+++	nd	43 ± 2	72.86 ± 0.27	80.69±0.3	27	nd	nd	nd	nd	nd	nd	nd	nd	nd	nd	nd	nd	nd	nd	nd	nd	nd
201	11I	nd	nd	nd	Heritiera fomes	IOM	+++	nd	28 ± 2	57.35 ± 0.06	91.42±0.17	22	nd	nd	nd	nd	nd	nd	nd	nd	nd	nd	nd	nd	nd	nd	nd	nd	nd
202	11J	nd	nd	nd	Heritiera fomes	IOM	+++	nd	38 ± 5	26.51 ± 0.04	89.43±0.2	22	nd	nd	nd	nd	nd	nd	nd	nd	nd	nd	nd	nd	nd	nd	nd	nd	nd
203	13B	nd	nd	nd	Bruguiera parviflora	IOM	+++	nd	16 ± 4	104.24 ± 0.2	90.58±0.22	17	nd	nd	nd	nd	nd	nd	nd	nd	nd	nd	nd	nd	nd	nd	nd	nd	nd
204	13C	nd	nd	nd	Bruguiera parviflora	IOM	+++	nd	51 ± 2	20.87 ± 0.08	84.36±0.16	27	nd	nd	nd	nd	nd	nd	nd	nd	nd	nd	nd	nd	nd	nd	nd	nd	nd
205	16A	nd	nd	nd	Myriostachya wightiana	IOM	+++	nd	65 ± 5	39.36 ± 0.11	81.19±0.15	27	nd	nd	nd	nd	nd	nd	nd	nd	nd	nd	nd	nd	nd	nd	nd	nd	nd
206	16B	nd	nd	nd	Myriostachya wightiana	IOM	+++	nd	24 ± 1	45.71 ± 0.03	81.37±0.25	27	nd	nd	nd	nd	nd	nd	nd	nd	nd	nd	nd	nd	nd	nd	nd	nd	nd
207	16C	nd	nd	nd	Myriostachya wightiana	IOM	+++	nd	55 ± 3	18.07 ± 0.08	86.05±0.96	17	nd	nd	nd	nd	nd	nd	nd	nd	nd	nd	nd	nd	nd	nd	nd	nd	nd
208	16D	nd	nd	nd	Myriostachya wightiana	IOM	+++	nd	48 ± 3	19.29 ± 0.08	80.72±0.27	27	nd	nd	nd	nd	nd	nd	nd	nd	nd	nd	nd	nd	nd	nd	nd	nd	nd
209	16F	nd	nd	nd	Myriostachya wightiana	IOM	+++	nd	36 ± 3	50.39 ± 0.14	95.83±0.93	22	nd	nd	nd	nd	nd	nd	nd	nd	nd	nd	nd	nd	nd	nd	nd	nd	nd
210	16G	nd	nd	nd	Myriostachya wightiana	IOM	+++	nd	81 ± 4	45.62 ± 0.02	82.22±0.48	27	nd	nd	nd	nd	nd	nd	nd	nd	nd	nd	nd	nd	nd	nd	nd	nd	nd
211	16I	nd	nd	nd	Myriostachya wightiana	IOM	+++	nd	73 ± 1	49.41 ± 0.09	68.61±0.68	27	nd	nd	nd	nd	nd	nd	nd	nd	nd	nd	nd	nd	nd	nd	nd	nd	nd
212	17A	nd	nd	nd	Paspalum vaginatum	IOM	+++	nd	43 ± 1	28.09 ± 0.03	95.86±0.2	27	nd	nd	nd	nd	nd	nd	nd	nd	nd	nd	nd	nd	nd	nd	nd	nd	nd
213	19F	nd	nd	nd	Sporobolus virginicus	IOM	+++	nd	35 ± 1	23.52 ± 0.15	94.86±0.32	22	nd	nd	nd	nd	nd	nd	nd	nd	nd	nd	nd	nd	nd	nd	nd	nd	nd
214	1B	nd	nd	nd	Aegialitis rotundifolia	IOM	+++	nd	56 ± 3	64.52 ± 0.15	92.36±1.16	17	nd	nd	nd	nd	nd	nd	nd	nd	nd	nd	nd	nd	nd	nd	nd	nd	nd
215	1C	nd	nd	nd	Aegialitis rotundifolia	IOM	+++	nd	66 ± 2	54.36 ± 0.06	80.87±0.3	22	nd	nd	nd	nd	nd	nd	nd	nd	nd	nd	nd	nd	nd	nd	nd	nd	nd
216	1D	nd	nd	nd	Aegialitis rotundifolia	IOM	+++	nd	44 ± 1	62.57 ± 0.11	86.4±1.49	22	nd	nd	nd	nd	nd	nd	nd	nd	nd	nd	nd	nd	nd	nd	nd	nd	nd
217	1E	nd	nd	nd	Aegialitis rotundifolia	IOM	+++	nd	55 ± 2	62.1 ± 0.07	73.21±0.93	27	nd	nd	nd	nd	nd	nd	nd	nd	nd	nd	nd	nd	nd	nd	nd	nd	nd
218	1F	nd	nd	nd	Aegialitis rotundifolia	IOM	+++	nd	12 ± 1	56.17 ± 0.03	93.02±0.63	17	nd	nd	nd	nd	nd	nd	nd	nd	nd	nd	nd	nd	nd	nd	nd	nd	nd
219	1G	nd	nd	nd	Aegialitis rotundifolia	IOM	+++	nd	20 ± 1	63.67 ± 0.14	90.55±0.28	17	nd	nd	nd	nd	nd	nd	nd	nd	nd	nd	nd	nd	nd	nd	nd	nd	nd
220	1I	nd	nd	nd	Aegialitis rotundifolia	IOM	+++	nd	61 ± 30	58.37 ± 0.15	91±0.38	17	nd	nd	nd	nd	nd	nd	nd	nd	nd	nd	nd	nd	nd	nd	nd	nd	nd
221	1J	nd	nd	nd	Aegialitis rotundifolia	IOM	+++	nd	76 ± 1	51.16 ± 0.1	72.29±0.26	22	nd	nd	nd	nd	nd	nd	nd	nd	nd	nd	nd	nd	nd	nd	nd	nd	nd
222	1K	nd	nd	nd	Aegialitis rotundifolia	IOM	+++	nd	83 ± 2	62.45 ± 0.13	89.35±0.08	17	nd	nd	nd	nd	nd	nd	nd	nd	nd	nd	nd	nd	nd	nd	nd	nd	nd
223	22A	nd	nd	nd	Avicennia alba	IOM	+++	nd	104 ± 3	27.47 ± 0.12	89.07±0.26	22	nd	nd	nd	nd	nd	nd	nd	nd	nd	nd	nd	nd	nd	nd	nd	nd	nd
224	22B	nd	nd	nd	Avicennia alba	IOM	+++	nd	112 ± 2	28.08 ± 0.03	69.38±1.12	22	nd	nd	nd	nd	nd	nd	nd	nd	nd	nd	nd	nd	nd	nd	nd	nd	nd
225	22F	nd	nd	nd	Avicennia alba	IOM	+++	nd	27 ± 1	19.65 ± 0.1	86.71±1.17	22	nd	nd	nd	nd	nd	nd	nd	nd	nd	nd	nd	nd	nd	nd	nd	nd	nd
226	3A	nd	nd	nd	Excoecaria agallocha	IOM	+++	nd	99 ± 3	68.34 ± 0.16	29.16±1.37	27	nd	nd	nd	nd	nd	nd	nd	nd	nd	nd	nd	nd	nd	nd	nd	nd	nd
227	4A	nd	nd	nd	Aegiceras corniculatum	IOM	+++	nd	109 ± 2	81.61 ± 0.2	84.67±0.65	27	nd	nd	nd	nd	nd	nd	nd	nd	nd	nd	nd	nd	nd	nd	nd	nd	nd
228	5A	nd	nd	nd	Acanthus ilicifolius	IOM	+++	nd	38 ± 2	48.7 ± 0.3	87.78±0.8	27	nd	nd	nd	nd	nd	nd	nd	nd	nd	nd	nd	nd	nd	nd	nd	nd	nd
229	5B	nd	nd	nd	Acanthus ilicifolius	IOM	+++	nd	44 ± 2	56.5 ± 0.16	88.12±0.08	22	nd	nd	nd	nd	nd	nd	nd	nd	nd	nd	nd	nd	nd	nd	nd	nd	nd
230	6A	nd	nd	nd	Dalbergia spinosa	IOM	+++	nd	152 ± 2	51.57 ± 0.05	81.56±0.36	27	nd	nd	nd	nd	nd	nd	nd	nd	nd	nd	nd	nd	nd	nd	nd	nd	nd
231	6B	nd	nd	nd	Dalbergia spinosa	IOM	+++	nd	43 ± 1	74.65 ± 0.01	93.78±0.35	22	nd	nd	nd	nd	nd	nd	nd	nd	nd	nd	nd	nd	nd	nd	nd	nd	nd
232	6C	nd	nd	nd	Dalbergia spinosa	IOM	+++	nd	23 ± 2	54.34 ± 0.13	72.91±0.67	22	nd	nd	nd	nd	nd	nd	nd	nd	nd	nd	nd	nd	nd	nd	nd	nd	nd
233	6D	nd	nd	nd	Dalbergia spinosa	IOM	+++	nd	102 ± 2	68.84 ± 0.05	93.07±0.66	22	nd	nd	nd	nd	nd	nd	nd	nd	nd	nd	nd	nd	nd	nd	nd	nd	nd
234	6G	nd	nd	nd	Dalbergia spinosa	IOM	+++	nd	76 ± 1	62.51 ± 0.1	87.42±0.22	17	nd	nd	nd	nd	nd	nd	nd	nd	nd	nd	nd	nd	nd	nd	nd	nd	nd
235	6L	nd	nd	nd	Dalbergia spinosa	IOM	+++	nd	48 ± 1	50.43 ± 0.2	71.31±0.6	22	nd	nd	nd	nd	nd	nd	nd	nd	nd	nd	nd	nd	nd	nd	nd	nd	nd
236	9A	nd	nd	nd	Ceriops decandra	IOM	+++	nd	75 ± 1	42.94 ± 0.49	88.18±0.07	17	nd	nd	nd	nd	nd	nd	nd	nd	nd	nd	nd	nd	nd	nd	nd	nd	nd
237	9C	nd	nd	nd	Ceriops decandra	IOM	+++	nd	105 ± 3	52.46 ± 0.13	91.46±0.6	22	nd	nd	nd	nd	nd	nd	nd	nd	nd	nd	nd	nd	nd	nd	nd	nd	nd

## Sheet:  ANOVA for functions
The mean value ± standard error was considered for all analyses.
Analysis of variance (ANOVA) along with Tukey’s honest significant difference (HSD) test were used to determine if there were significant differences in the measured parameters.
Values designated with different letters are significantly different at the 5% level according to Tukey’s HSD test.
			ANOVA for Ethylene (nmol) 100 µL-1 24 h-1 (ARA)	ANOVA for CFU × 108 count on FLNF medium 100 µL-1 (AVG + SE) Incubation for 4 days	ANOVA for Phosphate solubilization (µg mL-1) (AVG + SE)	ANOVA for Siderophore Production (%) (AVG +SE)	ANOVA for % of denitrification in 24 h		ANOVA for % P uptake in 24 h		ANOVA for accumulation of poly-P granuels (mg g-1 of dry cells) in 72 h
Sl No.	Name of the bacteria	Accession no.					Aerobic condition (AVG + SE)	Anoxic condition (AVG + SE)	Aerobic condition (AVG + SE)	Anoxic condition (AVG + SE)	Aerobic condition (AVG + SE)	Anoxic condition (AVG + SE)
1	Brachybacterium aquaticum strain CD6	(MH910726)	a	a	c	hijk	g	g	fgh	gh	i	l
2	Curtobacterium sp. strain PS25	(MH910755)	a	abc	g	l	hi	j	cdefg	defgh	h	n
3	Glutamicibacter arilaitensis strain CD22	(MH910727)	a	abcd	c	ef	a	a	ab	bcde	bcde	jk
4	Micrococcus yunnanensis strain APS6	(MT145520)	j	ab	h	c	e	e	ab	defg	bcd	fgh
5	Aneurinibacillus sp.strain MSO2	(MT145492)	a	a	d	bc	hi	hij	cdef	fgh	a	abcd
6	Bacillus altitudinis strain XYL1	(MT422037)	a	a	g	b	d	d	cdefg	hi	bcd	ijk
7	Bacillus licheniformis strain DNB1	(MH910739)	cd	abc	a	jkl	ghi	h	defg	defg	a	ab
8	Bacillus oceanisediminis strain BCY3	(MT422040)	def	abcd	g	hij	i	j	gh	i	bcde	defg
9	Bacillus sp. strain SAN1	(MT145543)	ef	def	h	d	b	b	bcde	abcd	cde	hij
10	Bacillus thuringiensis strain CRL3	(MT421996)	cd	cde	b	ghi	hi	j	abcd	ab	f	efg
11	Staphylococcus epidermis strain DAL6	(MT422044)	def	ab	f	kl	hi	ij	defg	efgh	bcde	bcdef
12	Rhizobium sp. strain FNF10	(MH910715)	a	j	ef	l	i	ij	efgh	bcdef	de	abc
13	Rhizobium sp. strain FNF3	(MH910714)	a	j	ef	kl	hi	j	bcdef	defg	abc	abcde
14	Acinetobacter johnsonii strain SIO1	(MT145538)	g	i	de	hijk	f	g	a	a	abc	k
15	Acinetobacter sp. strain SN3	(MT145530)	i	fg	kl	gh	hi	ij	bcde	efgh	cde	cdefg
16	Aeromonas allosaccharophila strain DAL2	(MT422027)	bc	abcd	j	ijkl	hi	hij	efgh	fgh	bcde	abcde
17	Citrobacter freundii strain ERS1	(MT422008)	ef	i	b	jkl	gh	hi	abcd	ab	f	a
18	Enterobacter roggenkampii strain RIO6	(MT145949)	hi	abcd	h	a	c	c	efgh	cdefg	cde	hij
19	Pantoea agglomerans strain RPS2	(MT145971)	gh	fgh	m	ijkl	i	ij	cdef	defg	de	l
20	Pseudocitrobacter faecalis strain HRR5	(MT422004)	ab	bcde	de	ijkl	hi	j	bcde	hi	ab	abcde
21	Pseudomonas fluorescens strain AFN1	(MT145524)	gh	ef	jk	ijkl	i	j	i	efgh	e	abcdef
22	Serratia marcescens strain RSO8	(MT145945)	f	bcde	i	de	f	f	abc	bcde	e	ghi
23	Shewanella seohaensis strain SSO7	(MT145532)	ab	h	j	d	hi	j	cdefg	defgh	g	abc
24	Vibrio parahaemolyticus strain ANI4	(MT145517)	de	cdef	l	fg	f	f	bcdef	fgh	e	cdef
25	Escherichia coli strain K12 ER 2925		N/A	N/A	N/A	N/A	hi	hij	abcd	i	bcde	defg
26	Escherichia coli strain K12 PR 1031		N/A	N/A	N/A	N/A	hi	hij	h	abc	f	ijk

## Sheet:  NGS IDs
Name of the plant rhizospheres/study sites	Rhizosphere Types	Bioproject ID	Biosample ID	SRA	Number of raw reads	Number of filtered reads
Myriostachya wightiana	Halophytic Grass Rhizosphere	PRJNA809777	SAMN26202177	SRS12101062	162025	5676
Paspalum vaginatum	Halophytic Grass Rhizosphere	PRJNA809772	SAMN26202111	SRS12114902	101512	3065
Porteresia coarctata	Halophytic Grass Rhizosphere	PRJNA809778	SAMN26202868	SRS12101103	148892	5005
Sporobolus virginicus	Halophytic Grass Rhizosphere	PRJNA809773	SAMN26202168	SRS12091782	143991	6846
Ramganga (2022_1)	Mangrove Rhizosphere	PRJNA801402	SAMN26255136	SRS12140422	99523	10302
Bhagbatpur	Mangrove Rhizosphere	PRJNA809522	SAMN26183780	SRS12086291	173655	29975
Dashpur	Mangrove Rhizosphere	PRJNA809522	SAMN26183779	SRS12082328	176016	30359
Ramganga (2022_2)	Mangrove Rhizosphere	PRJNA801402	SAMN30504958	SRS14826460	176180	36574
Ramganga (2022_3)	Mangrove Rhizosphere	PRJNA801402	SAMN30504960	SRS14840947	170737	36263
Ramganga 2021	Mangrove Rhizosphere	PRJNA801402	SAMN25342833	SRS12077795	191293	4080
Rice field 1	Cultivated Rice Rhizosphere	PRJNA824796	SAMN27478637	SRR18726894	259157	10726
Rice field 2	Cultivated Rice Rhizosphere	PRJNA824796	SAMN30789297	SRR21541564	178977	45119
Rice field 3	Cultivated Rice Rhizosphere	PRJNA824796	SAMN30885898	SRR21607174	185910	40741

## Sheet: Seq abundance > 5%
	Halophytic Grass Rhizospheres
Bioproject ID	PRJNA809777	PRJNA809772	PRJNA809778	PRJNA809773
Phylum ; Class
Planctomycetota ; Planctomycetes	16.9749	18.1108	14.9085	16.9029
Chloroflexi ; Anaerolineae	12.8548	9.24227	15.7167	9.31846
Proteobacteria ; Gammaproteobacteria	9.08259	10.6694	13.9515	9.01689
Proteobacteria ; Alphaproteobacteria	10.0714	8.69861	8.0604	8.91134
Firmicutes ; Bacilli	6.02454	8.93646	6.44407	9.04704
Bacteroidota ; Bacteroidia	4.83428	6.15019	4.08337	4.43305
Planctomycetota ; Phycisphaerae	6.04285	2.48046	3.84943	6.04644
	Mangrove Rhizospheres
Bioproject ID	PRJNA809522	PRJNA809522	PRJNA801402	PRJNA801402	PRJNA801402	PRJNA801402
Phylum ; Class
Planctomycetota ; Planctomycetes	18.237	15.7745	11.3603	12.1444	6.05587	9.06027
Proteobacteria ; Gammaproteobacteria	8.96953	8.06603	9.63529	14.0573	9.36288	13.0125
Chloroflexi ; Anaerolineae	10.9544	11.0198	10.8428	12.3014	13.7527	10.5726
Cyanobacteria ; Cyanobacteriia	0.28355	0.0935579	13.0853	0.568962	5.1154	0.103053
Proteobacteria ; Alphaproteobacteria	7.96095	7.98249	9.4135	7.40632	11.4615	9.46134
Planctomycetota ; Phycisphaerae	8.42037	9.81355	5.86496	4.98332	2.12095	5.11642
Actinobacteriota ; Acidimicrobiia	5.68896	4.36715	0.689995	5.03237	6.47448	5.3281
	Cultivated Rice Rhizospheres
Bioproject ID	PRJNA824796	PRJNA824796	PRJNA824796
Phylum ; Class
Actinobacteriota ; Actinobacteria	37.1358	3.37376	0.439897
Chloroflexi ; Anaerolineae	12.0531	16.0745	15.951
Cyanobacteria ; Cyanobacteriia	0.263247	1.65914	15.3964
Proteobacteria ; Alphaproteobacteria	3.86545	8.87314	9.25696
Proteobacteria ; Gammaproteobacteria	4.71594	4.64207	7.16267
Bacteroidota ; Bacteroidia	5.06469	2.27439	6.85665
Firmicutes ; Bacilli	6.18742	6.64414	6.3785
Actinobacteriota ; Thermoleophilia	4.66194	6.56597	1.38663
Actinobacteriota ; MB-A2-108	0.317246	5.48425	0.640719
Acidobacteriota ; Acidobacteriae	2.45022	5.08838	4.5711

## Sheet: Seq abundance < 5%
		Halophytic Grass Rhizospheres
	Bioproject ID	PRJNA809777	PRJNA809772	PRJNA809778	PRJNA809773
	Phylum ; Class
	Firmicutes ; Clostridia	0.32961	3.29596	0.489154	1.50784
	Actinobacteriota ; Acidimicrobiia	1.75792	3.0581	2.44577	2.97045
	Nitrospirota ; Thermodesulfovibrionia	3.05805	2.44648	1.87154	1.52292
	Campylobacterota ; Campylobacteria	1.31844	0.679579	2.50957	0
	Acidobacteriota ; Acidobacteriae	2.1974	0.6456	1.65887	1.26659
	Desulfobacterota ; Desulfobacteria	0.824025	0.237853	2.08422	0
	Actinobacteriota ; Actinobacteria	0.494415	1.80088	1.06338	1.16104
	Planctomycetota ; Pla3 lineage	0.98883	0.169895	0.489154	1.79433
	Methylomirabilota ; Methylomirabilia	1.68467	0.679579	0.382816	1.43245
	Chloroflexi ; Dehalococcoidia	0.860648	1.18926	0.659294	1.46261
	Gemmatimonadota ; BD2-11 terrestrial group	1.37337	1.35916	1.42493	1.1158
	Planctomycetota ; OM190	1.41	0.849473	0.744364	1.01025
	NB1-j ; NA	1.24519	1.08733	0.935772	1.16104
	Cyanobacteria ; Cyanobacteriia	0.183117	1.18926	0.255211	0.180941
	Myxococcota ; Polyangia	1.02545	0	0.382816	0.919783
		Mangrove Rhizospheres
	Bioproject ID	PRJNA809522	PRJNA809522	PRJNA801402	PRJNA801402	PRJNA801402	PRJNA801402
	Phylum ; Class
	Firmicutes ; Bacilli	0.85783	1.17616	2.66141	0.284481	3.52189	0.827206
	Verrucomicrobiota ; Verrucomicrobiae	1.23111	1.05587	0	3.15872	0.337678	0.551471
	Methylomirabilota ; Methylomirabilia	2.59144	2.69981	1.25678	1.09869	0.859543	3.13336
	Planctomycetota ; OM190	2.51247	3.04731	0.320355	0.32372	0.853961	1.25891
	Nitrospirota ; Thermodesulfovibrionia	1.10908	0.838679	2.1932	2.7369	0.893032	1.22828
	Chloroflexi ; Dehalococcoidia	0.922436	0.958968	2.1932	2.16794	1.49304	2.72672
	Acidobacteriota ; Thermoanaerobaculia	0.179462	0.751804	0	0.441436	2.53677	0.774287
	Gemmatimonadota ; BD2-11 terrestrial group	1.77309	1.35325	0.443568	2.37395	1.80002	1.88001
	Firmicutes ; Clostridia	0.175873	0.120289	0.936422	0.392388	2.34979	0.74922
	Acidobacteriota ; Vicinamibacteria	1.65105	1.79096	0	1.0104	1.54885	2.31729
	Actinobacteriota ; Actinobacteria	0.541976	2.1819	0.468211	0	0.960009	0.167112
	NB1-j ; NA	0.753742	1.11601	2.06999	1.04964	1.04652	1.8076
	Acidobacteriota ; Acidobacteriae	2.04587	1.51363	0.394283	1.19678	0.42419	1.96914
	Campylobacterota ; Campylobacteria	0.122034	0.0835338	0.0985707	1.85403	0.937683	0.0222816
	Patescibacteria ; Parcubacteria	0.559922	0.805266	0.616067	1.72651	0.761868	1.76582
	Calditrichota ; Calditrichia	1.08036	1.2764	0.344998	0.784775	0.38512	1.49287
	Desulfobacterota ; Desulfuromonadia	0.556333	0.715049	0.591424	1.42241	0.653029	0.768717
	Planctomycetota ; Pla3 lineage	1.41057	1.15277	1.35535	0.735727	0.240002	1.13915
	Nitrospirota ; Nitrospiria	0.42712	0.410986	1.01035	1.39298	0.488377	0.880125
	Dadabacteria ; Dadabacteriia	0.384049	0.537958	1.35535	0.735727	0.700472	0.707442
	Fusobacteriota ; Fusobacteriia	0.516852	0.424352	0.0492854	1.30469	0.164653	1.04167
	Myxococcota ; bacteriap25	0.509673	0.818631	0.221784	0.392388	0.382329	1.25613
	Desulfobacterota ; Desulfobacteria	0.197409	0.153702	1.18285	0.902492	1.07164	0.607175
	Myxococcota ; Polyangia	0.376871	0.571371	0.911779	0.441436	1.13862	0.654523
	Latescibacterota ; NA	0.692725	0.681636	0.418926	0.392388	0.57768	1.08066
		Cultivated Rice Rhizospheres
	Bioproject ID	PRJNA824796	PRJNA824796	PRJNA824796
	Phylum ; Class
	Planctomycetota ; Planctomycetes	1.36798	4.44035	1.38663
	NA ; NA	0.404995	1.8533	3.03146
	Nitrospirota ; 4-29-1	0.364495	0.516907	2.98365
	Firmicutes ; Clostridia	2.24097	1.31118	2.81151
	Actinobacteriota ; Acidimicrobiia	0.276747	2.71565	1.63527
	Methylomirabilota ; Methylomirabilia	0.0269997	2.287	0.774601
	Planctomycetota ; Phycisphaerae	2.00247	1.56585	0.306015
	Verrucomicrobiota ; Verrucomicrobiae	1.98448	1.65662	1.291
	Acidobacteriota ; Blastocatellia	0.0944988	1.76505	0.35383
	Acidobacteriota ; Vicinamibacteria	0.580493	1.69192	0.267763
	Patescibacteria ; Parcubacteria	0.173248	0.224413	1.42488
	Nitrospirota ; Thermodesulfovibrionia	1.40623	0.653067	0.937171
	Chloroflexi ; Chloroflexia	0.434245	1.36917	0
	Campylobacterota ; Campylobacteria	0.636742	0.0176505	1.35794
	Chloroflexi ; Ktedonobacteria	0.77174	1.25318	0.0956297
	Chloroflexi ; KD4-96	0.751491	1.24058	0.219948
	Chloroflexi ; Dehalococcoidia	0.238497	1.0086	1.22406
	Chloroflexi ; Gitt-GS-136	0.179998	1.19519	0.745912
	Patescibacteria ; Microgenomatia	0.623242	0.373181	1.11887
	Acidobacteriota ; Subgroup 25	0.245247	1.10189	0.592904
	Myxococcota ; Myxococcia	0.418495	1.05399	0

## Sheet: Genus level relative abundance
		Average relative abundance (%)
	Genus	Halophytic Grass Rhizospheres	Mangrove Rhizospheres	Cultivated Rice Rhizospheres
	Urania-1B-19 marine sediment group	4.64762	7.66749	0.0102039		Some of the commonly known FNF genera are highlighted here.
	Pir4 lineage	3.32488	2.48103	0.102609
	wb1-A12	1.58766	3.28349	0.457725
	Marinobacterium	2.89751	1.94806	0.0408157
	Prevotella_9	0.271896	0.567046	2.60153
	Microbulbifer	2.17057	1.22958	0
	Calothrix PCC-6303	0	1.28615	2.08479
	Woeseia	1.83607	1.46373	0
	Pelagibius	1.47315	1.12115	0.620091
	Bacillus	1.90767	0.621095	0.620824
	Rhodopirellula	1.4556	1.21728	0.131093
	Thioalkalispira-Sulfurivermis	1.15879	0.229824	1.20913
	Scytonema UCFS19	0	0.894309	1.69596
	Saccharopolyspora	0.245737	0.482847	1.85294
	Planctomicrobium	1.2767	0.977835	0.00880023
	Nitrospira	0.565139	1.39272	0.218378
	Methyloceanibacter	1.10833	0.975573	0.0655967
	Blastopirellula	1.06937	0.997525	0.0131193
	Subgroup 10	0.602564	1.30288	0.0608337
	Anaerolinea	0	0	1.76678
	Sulfurovum	1.00787	0.659819	0.0361787
	Calorithrix	0.451881	1.23793	0
	RBG-16-58-14	0.630614	0.244075	0.664727
	Sva0996 marine group	0.622092	0.885119	0
	Salinimicrobium	1.25753	0.0812167	0.132831
	Catenococcus	0.462793	1.00588	0
	Lactobacillus	0	0.0708563	1.27972
	Sulfurimonas	0.624189	0.282914	0.442087
	Geothermobacter	0.536277	0.773338	0
	Nocardioides	0.644685	0.0174155	0.532771
	Vibrio	0.241774	0.921401	0.0116616
	Candidatus Udaeobacter	0	0.0294924	1.13417
	Ilumatobacter	0.445786	0.572421	0.10868
	Halobacillus	0.272588	0.41598	0.437069
	RB41	0.0385802	0.00533632	1.03755
	Bacteroides	0.216329	0.096537	0.714622
	Streptomyces	0.154651	0.0836967	0.748452
	MND1	0.0619003	0.152997	0.731342
	Sphingomonas	0.181102	0.0292013	0.701391
	Sva0081 sediment group	0.541942	0.353146	0.0116616
	Gaiella	0	0.0727285	0.82713
	Acidothermus	0	0.00580518	0.788494
	Bauldia	0.307982	0.418861	0.0530473
	SM1A02	0.22795	0.465035	0.0807617
	Desulfatiglans	0.388005	0.143392	0.210746
	Thalassobacillus	0.552504	0.098418	0.0537792
	AqS1	0.201322	0.49686	0
	Candidatus Solibacter	0	0	0.675312
	ADurb.Bin063-1	0	0.00427049	0.670601
	Marinobacter	0.410761	0.263145	0
	Anaeromyxobacter	0	0.00427049	0.655482
	Saccharomonospora	0	0	0.65904
	Methylophaga	0.567611	0.0887327	0
	Janthinobacterium	0	0.191462	0.415524
	Marmoricola	0.133858	0	0.466412
	Clostridium sensu stricto 1	0.205761	0.021901	0.366296
	Tepidibacter	0.452599	0.134558	0
	Tenacibaculum	0.476865	0.0902862	0
	Ignavibacterium	0	0	0.563278
	Chroococcidiopsis PCC 7203	0.128601	0.0745257	0.349407
	Acinetobacter	0.0546514	0.08779	0.409824
	Hoppeia	0.208257	0.301579	0.0399819
	Haloplasma	0.078941	0.0113561	0.458368
	Streptococcus	0.367196	0	0.153802
	Robiginitalea	0.223989	0.198758	0.0925281
	Paracoccus	0.19685	0	0.300237
	SH-PL14	0	0.0482308	0.44587
	Amaricoccus	0	0	0.483969
	Luteimonas	0	0.115176	0.366508
	Prolixibacter	0.227285	0.0192839	0.232717
	Gramella	0.332021	0.123282	0.0204079
	Faecalibacterium	0.130381	0.00892263	0.332214
	Anaerobacillus	0.411233	0.0557103	0
	Vallitalea	0.212633	0.25149	0
	Orenia	0.327592	0.129682	0.00391122
	Erythrobacter	0.218405	0.086972	0.153567
	Mastigocladopsis PCC-10914	0	0.176152	0.269906
	Pseudomonas	0	0.0543573	0.389221
	JdFR-76	0.0810869	0.360295	0
	Prevotella	0	0.0585304	0.366262
	Sulfuricurvum	0	0	0.410449
	Pseudenhygromyxa	0.177963	0.231263	0
	Paramaledivibacter	0.268981	0.12597	0
	Candidatus Entotheonella	0.0971581	0.193203	0.0816315
	Alicyclobacillus	0.0303619	0.00648919	0.330407
	Oceanirhabdus	0.347222	0.0197511	0
	Sunxiuqinia	0.218944	0.143801	0
	Pullulanibacillus	0.0182171	0	0.342721
	Desulfatitalea	0.108326	0.0691436	0.180758
	Lewinella	0.0386877	0.318586	0
	Draconibacterium	0.117564	0.21496	0.0233233
	Conexibacter	0	0	0.355068
	UTCFX1	0	0.0225573	0.325732
	Escherichia-Shigella	0	0.0428739	0.295602
	Alloprevotella	0.0364343	0.00730034	0.290603
	Pontibacillus	0.0728686	0.188658	0.0674685
	Bythopirellula	0.0971581	0.224536	0
	Motiliproteus	0.214298	0.103699	0
	Mycobacterium	0	0.0845383	0.232687
	Haliangium	0	0.129106	0.186766
	Jatrophihabitans	0	0	0.313947
	Mangrovibacterium	0.190609	0.118615	0
	Subdoligranulum	0	0.107434	0.20122
	Pirellula	0	0	0.299912
	Ellin6067	0	0	0.297751
	Sphaerobacter	0	0	0.291319
	Clostridium sensu stricto 12	0	0.0373128	0.239595
	Desulfobacca	0	0.00567804	0.269801
	Desulfofarcimen	0	0	0.272285
	Alcanivorax	0.213117	0.0559692	0
	R76-B128	0.0464253	0.21764	0
	Pseudoalteromonas	0.165719	0.0903032	0
	Limibacillus	0.156525	0.0925875	0
	Ensifer	0	0	0.24899
	Candidatus Koribacter	0	0	0.245124
	Candidatus Tenderia	0.204453	0.0366367	0
	Lyngbya PCC-7419	0	0	0.237331
	Limibaculum	0.149606	0.0664724	0.0205339
	Muricauda	0.0303619	0.189066	0.00391122
	Ammoniphilus	0	0.0210899	0.201024
	Actinoallomurus	0	0	0.214139
	Bradyrhizobium	0	0	0.210709
	Salinirepens	0.195486	0.00811148	0.00391122
	Sumerlaea	0.0750624	0.0636955	0.0648889
	Aliterella	0	0.0677507	0.134953
	Niastella	0	0	0.1995
	Truepera	0.0472441	0.0922113	0.056078
	Luteivirga	0.159647	0.0348794	0
	Aquisphaera	0	0	0.189833
	Hoeflea	0.130362	0.0575642	0
	Dongia	0	0	0.185128
	Desulfosporosinus	0.0364343	0	0.146651
	Bryobacter	0	0	0.17925
	Rhodoplanes	0	0.090681	0.0884173
	Candidatus Omnitrophus	0.0472441	0.118247	0.00880023
	Thiobacillus	0	0	0.172808
	Fulvivirga	0.0667962	0.0756693	0.0279213
	Verruc-01	0.0386877	0.122729	0.00880023
	Sulfurifustis	0	0.0374695	0.129469
	Thiohalophilus	0.11811	0.0434913	0
	Oxalophagus	0	0	0.158179
	1959-1	0	0	0.151835
	Spirosoma	0	0	0.150091
	Subgroup 23	0.0472441	0.101044	0
	Mariprofundus	0.131323	0.0169089	0
	Lysinibacillus	0.0472441	0.0584027	0.039358
	Gemmata	0	0.00649954	0.138482
	Staphylococcus	0	0.021901	0.122447
	Tropicimonas	0	0	0.140512
	Steroidobacter	0	0	0.13826
	Hypnocyclicus	0	0.134335	0
	Cyanobium PCC-6307	0	0.021563	0.111649
	Labrenzia	0	0.132279	0
	Actinopolymorpha	0	0	0.132004
	Christensenellaceae R-7 group	0.0544357	0.0146007	0.0626813
	Dapisostemonum CCIBt 3536	0	0.00320287	0.125646
	Luteolibacter	0	0.112963	0.0117336
	Microcoleus Es-Yyy1400	0	0	0.123905
	Photobacterium	0.0393701	0.0841058	0
	Parabacteroides	0	0	0.122948
	CENA359	0	0	0.120992
	Carboxylicivirga	0.0866142	0.0290762	0.00391122
	Weissella	0.0679304	0.00640574	0.0450508
	Persicirhabdus	0	0.117212	0
	Desulfopila	0.0425067	0.0727835	0
	Propionigenium	0	0.114451	0
	Hydrogenovibrio	0	0	0.111685
	Acidibacter	0	0	0.111272
	Solirubrobacter	0	0	0.108884
	TM7a	0.085113	0	0.0233233
	Ruminiclostridium	0	0	0.107431
	Fusibacter	0	0.104872	0
	Solibacillus	0	0	0.102039
	Altererythrobacter	0	0.0377527	0.0626813
	OM27 clade	0	0.0994235	0
	Parahaliea	0	0.0982894	0
	Clostridium sensu stricto 13	0	0.00533812	0.0909358
	Spirochaeta 2	0.0314961	0.0402503	0.0232677
	Chthoniobacter	0.0944882	0	0
	Kangiella	0.0425067	0.0519135	0
	Ligilactobacillus	0	0	0.0930709
	Nitrolancea	0	0	0.0930112
	Caminicella	0	0	0.0926033
	Ascidiimonas	0	0.0922913	0
	Roseibacillus	0	0.0902057	0
	Tumebacillus	0.0309502	0.016223	0.0428614
	Sh765B-TzT-35	0	0	0.088248
	Reyranella	0	0	0.0879946
	Desulfobulbus	0	0.0871582	0
	Marinifilum	0.0708661	0.0154118	0
	Halarcobacter	0.0856589	0	0
	Nitrospina	0.0703202	0.0149631	0
	Anaerobacterium	0	0	0.084373
	[Eubacterium] siraeum group	0	0	0.0837638
	Syntrophobacter	0	0	0.0809057
	Zhouia	0.0485791	0.0312989	0
	Nannocystis	0.0546514	0.0246485	0
	Crocinitomix	0.0551181	0.0235233	0
	Brachybacterium	0.0771605	0	0
	Thiogranum	0	0.0762569	0
	Lacunisphaera	0	0	0.0761409
	Bifidobacterium	0	0.00324459	0.0702741
	Aestuariibaculum	0	0.0727677	0
	Aestuariivivens	0.0551181	0.016116	0
	Halothiobacillus	0	0	0.0711529
	Fictibacillus	0.0464253	0.000811148	0.0234673
	Microvirga	0	0	0.0698032
	Porphyrobacter	0	0	0.0698032
	Thermoanaerobaculum	0	0	0.0690249
	Desulfallas-Sporotomaculum	0	0	0.0672793
	Lysobacter	0	0	0.0670544
	Rikenellaceae RC9 gut group	0.0386877	0	0.0279213
	Chryseobacterium	0	0	0.0663824
	Clostridium sensu stricto 11	0	0	0.066327
	Cm1-21	0	0.0659228	0
	Dialister	0	0.0267679	0.0391122
	P3OB-42	0	0.0113561	0.0510197
	Phenylobacterium	0	0	0.0613676
	Lachnospiraceae NK4A136 group	0	0	0.0604961
	Desulfobacter	0.0464253	0.0137895	0
	Pedomicrobium	0.0425067	0	0.0160348
	Luteitalea	0	0.058519	0
	Kiloniella	0.023622	0.0335895	0
	Sphaerospermopsis BCCUSP55	0	0	0.0560707
	Leptospirillum	0	0.0556456	0
	Oleiagrimonas	0	0	0.0552817
	Flavobacterium	0.0464253	0.00324459	0.00391122
	Halocella	0	0.0454347	0.00728852
	Litorilinea	0	0	0.0521414
	Desulfosarcina	0	0.0519135	0
	Pseudolabrys	0	0	0.0516616
	MSBL7	0	0	0.0510917
	Caproiciproducens	0.0500097	0	0
	Mariniradius	0	0	0.0499039
	Nordella	0	0	0.049562
	Mobilitalea	0	0	0.0488902
	Acetitomaculum	0	0	0.0481043
	Actinomadura	0	0	0.0479124
	Paenibacillus	0	0.0121672	0.034613
	Nostoc PCC-7107	0	0	0.0465354
	Succinivibrio	0	0	0.0465354
	Amphiplicatus	0	0.00648919	0.0393025
	Silicimonas	0	0.0454554	0
	Gemmatimonas	0	0	0.0453869
	Singulisphaera	0	0	0.0451888
	Vulcanibacillus	0	0	0.044979
	Methylocystis	0	0	0.0430234
	Romboutsia	0	0	0.0428073
	Sutterella	0	0.00811148	0.034649
	Lentimonas	0.0425067	0	0
	Rubripirellula	0	0.0343236	0.00782243
	Chroococcidiopsis SAG 2023	0	0	0.0418819
	Alistipes	0	0	0.0411396
	Agromyces	0	0.040648	0
	Actibacterium	0	0.0397463	0
	Aurantivirga	0.0378649	0.0016223	0
	Butyrivibrio	0	0	0.039358
	Enterobacter	0	0	0.039358
	Novosphingobium	0	0	0.039358
	Owenweeksia	0.0386877	0	0
	Clostridium sensu stricto 5	0	0	0.0379903
	Chroococcidiopsis PCC-6712	0	0	0.0372283
	PMMR1	0	0	0.0372283
	Rhodocytophaga	0	0	0.0372283
	Clostridium sensu stricto 8	0	0	0.0371565
	Curvibacter	0	0.0146007	0.0224895
	Coxiella	0	0.0316348	0.00488902
	Ellin6055	0	0	0.0364426
	Desulfurispora	0	0	0.0360887
	Spirochaeta	0	0.0155431	0.0204079
	Clostridium sensu stricto 3	0	0	0.0349849
	Rhizomicrobium	0	0	0.034577
	Oxobacter	0	0	0.0335272
	Sporomusa	0	0	0.0335272
	IS-44	0	0.0331611	0
	Phaeodactylibacter	0	0.0329713	0
	Virgibacillus	0	0.0324459	0
	Lachnospira	0	0	0.0320695
	Catenibacterium	0	0.0113561	0.0205339
	Fluviicola	0	0.0316826	0
	Anaerosinus	0	0	0.0305833
	Desulfomonile	0	0.00811148	0.0218656
	Bdellovibrio	0	0.0188712	0.0107018
	Iamia	0	0.00464253	0.024781
	NK4A214 group	0	0	0.0291541
	Sinomonas	0	0	0.0291541
	Desulfurivibrio	0	0.0283858	0
	Aridibacter	0	0	0.0279213
	Cryomorpha	0	0	0.0279213
	Acidiphilium	0	0	0.0276964
	Micromonospora	0	0	0.0276964
	Anaerocolumna	0	0.027579	0
	Pseudonocardia	0	0	0.0273785
	C1-B045	0	0.0266906	0
	Nonomuraea	0	0	0.0262387
	Alterococcus	0	0.0260995	0
	Desulfotomaculum	0	0	0.0257948
	Robertkochia	0	0.0252733	0
	UCG-003	0	0.0105449	0.0146671
	Acidobacterium	0	0	0.024781
	Deferrisoma	0	0.0148561	0.00977804
	Roseobacter clade CHAB-I-5 lineage	0	0.0245553	0
	Demequina	0	0.0243345	0
	Haloferula	0	0.0236129	0
	Phycisphaera	0	0.0235398	0
	Sandaracinus	0	0.0235233	0
	Fonticella	0	0	0.0234673
	Pajaroellobacter	0	0	0.0234673
	AKYG587	0	0	0.0233233
	Thiomonas	0	0	0.0233233
	Phascolarctobacterium	0	0	0.0232677
	Pir2 lineage	0	0	0.0232677
	Shivajiella	0	0	0.0232677
	Gracilibacillus	0	0.0227122	0
	Lachnotalea	0	0.0227122	0
	Candidatus Protochlamydia	0	0	0.0218656
	Desemzia	0	0	0.0218656
	Tagaea	0	0	0.0218656
	Candidatus Anammoximicrobium	0	0	0.0215117
	Desulfitobacterium	0	0	0.0215117
	Agathobacter	0	0	0.0205339
	Candidatus Nitrotoga	0	0	0.0205339
	Macellibacteroides	0	0	0.0204079
	Zunongwangia	0	0	0.0204079
	Candidatus Kuenenia	0	0.0196547	0
	Caldithrix	0	0.0166107	0.00293341
	Kocuria	0	0.0194676	0
	Enterococcus	0	0.000811148	0.0185783
	Neochlamydia	0.0154751	0	0.00391122
	SCGC AAA164-E04	0	0.018985	0
	Shimazuella	0	0.0186564	0
	Gemella	0	0	0.0186142
	UCG-002	0	0	0.0186142
	Halomonas	0	0.00371402	0.0146671
	SCGC-AB-539-J10	0	0.0183184	0
	WCHB1-32	0	0	0.0180264
	Pelolinea	0	0.0178453	0
	Saprospira	0	0.0178453	0
	Fervidicella	0	0	0.0176005
	OLB12	0	0	0.0176005
	FCPS473	0	0	0.0174925
	Succiniclasticum	0	0	0.0174925
	[Eubacterium] hallii group	0	0	0.0160348
	Pseudobacteriovorax	0.015748	0	0
	Sediminispirochaeta	0.015748	0	0
	Actinocatenispora	0	0	0.0156449
	Portibacter	0	0.0155883	0
	Lentimicrobium	0.0154751	0	0
	Longispora	0	0.0154118	0
	Rhodomicrobium	0	0.0154118	0
	Salipaludibacillus	0	0.0154118	0
	Wolbachia	0	0.0148561	0
	Actinomycetospora	0	0	0.0146671
	Bellilinea	0	0	0.014577
	CAG-352	0	0	0.0139606
	Aquicella	0	0.00648919	0.00728852
	Isoptericola	0	0.0135454	0
	Waddlia	0	0.0134065	0
	Salegentibacter	0	0.00533812	0.00782243
	Leptolyngbya BN43	0	0	0.0131193
	Reinekea	0	0.0129784	0
	Opitutus	0	0.0125779	0
	Ardenticatena	0	0.0122122	0
	Thermincola	0	0.0122122	0
	Rubrobacter	0	0.0121672	0
	Thermodesulfovibrio	0	0.0121672	0
	Candidatus Ovatusbacter	0	0	0.0116616
	Candidatus Thiodiazotropha	0	0.0113561	0
	Lawsonella	0	0.0113561	0
	Puia	0	0.0111421	0
	Zeaxanthinibacter	0	0.0111421	0
	Kordiimonas	0	0.0102136	0
	9M32	0	0	0.0102039
	CL500-29 marine group	0	0	0.0102039
	Lactiplantibacillus	0	0	0.0102039
	Prevotellaceae UCG-001	0	0	0.0102039
	Sedimenticola	0	0	0.0102039
	Terrimonas	0	0	0.0102039
	Anderseniella	0	0	0.00977804
	BD1-7 clade	0	0	0.00977804
	Ellin516	0	0	0.00977804
	Syntrophorhabdus	0	0	0.00977804
	Thermosporothrix	0	0	0.00977804
	Emcibacter	0	0.00973378	0
	Natranaerovirga	0	0.00973378	0
	Oricola	0	0.00973378	0
	Akkermansia	0	0	0.00930709
	Deinococcus	0	0	0.00930709
	Endomicrobium	0	0	0.00930709
	Z195MB87	0	0	0.00930709
	Erysipelatoclostridium	0	0.00915919	0
	Nesterenkonia	0	0.00892263	0
	Levilinea	0	0	0.00880023
	Methylobacterium-Methylorubrum	0	0	0.00880023
	Pelotomaculum	0	0	0.00880023
	Empedobacter	0	0	0.00874623
	Ruminococcus	0	0	0.00874623
	Mucispirillum	0	0.00854099	0
	ADurb.Bin120	0	0.00811148	0
	Dysgonomonas	0	0.00811148	0
	SZB85	0	0.00811148	0
	GWE2-31-10	0	0.00405574	0.00391122
	Larkinella	0.00787402	0	0
	Roseomonas	0	0	0.00782243
	Tepidibacillus	0	0	0.00782243
	Frankia	0	0.00774024	0
	Actinopolyspora	0	0.00747336	0
	C39	0	0.00747336	0
	Desulfovibrio	0	0	0.00730653
	Geothrix	0	0	0.00728852
	GTL1	0	0	0.00728852
	Anaerolineaceae UCG-001	0	0	0.00684463
	Brevundimonas	0	0	0.00684463
	Hahella	0	0.00649954	0
	Magnetospira	0	0.00649954	0
	Actibacter	0	0.00648919	0
	Hyphomonas	0	0.00648919	0
	Collinsella	0	0	0.00586682
	Limosilactobacillus	0	0	0.00586682
	Pedobacter	0	0	0.00586682
	U29-B03	0	0	0.00583082
	Limisphaera	0	0.00580518	0
	Agrilactobacillus	0	0.00567804	0
	Cutibacterium	0	0.00567804	0
	Legionella	0	0.00567804	0
	Coraliomargarita	0	0.00557103	0
	Aliifodinibius	0	0.00533812	0
	Desulfovirga	0	0	0.00488902
	Lacibacter	0	0	0.00488902
	Psychrobacter	0	0	0.00488902
	Desulfomicrobium	0	0.00486689	0
	Prevotella_7	0	0.00483765	0
	Candidatus Endoecteinascidia	0	0	0.00437311
	Finegoldia	0	0	0.00437311
	Rapidithrix	0	0.00427049	0
	Companilactobacillus	0	0.00405574	0
	Algoriphagus	0	0	0.00391122
	Bacteriovorax	0	0	0.00391122
	Nocardia	0	0	0.00391122
	Syntrophomonas	0	0	0.00391122
	Candidatus Saccharimonas	0	0.00387012	0
	Chryseolinea	0	0.00387012	0
	Peptoniphilus	0	0.00324459	0
	Phaeocystidibacter	0	0.00324459	0
	P3OB-51	0	0.00320287	0
	Roseibium	0	0.00305306	0
	Cellulosilyticum	0	0	0.00293341
	Roseimarinus	0	0	0.00293341
	Odoribacter	0	0	0.00291541
	Oscillibacter	0	0	0.00291541
	p-1088-a5 gut group	0	0	0.00291541
	Turicibacter	0	0	0.00291541
	Candidatus Photodesmus	0	0.00290259	0
	Thioploca	0	0.00290259	0
	Pelagicoccus	0	0.00278552	0
	Abyssivirga	0	0.00243345	0
	Cytophaga	0	0.00243345	0
	DMER64	0	0.00243345	0
	Allostreptomyces	0	0	0.00195561
	Candidatus Amoebophilus	0	0	0.00195561
	Chthonomonas	0	0	0.00195561
	Melghirimyces	0	0	0.00195561
	Burkholderia-Caballeronia-Paraburkholderia	0	0.00193506	0
	Candidatus Fritschea	0	0.00193506	0
	Flagellimonas	0	0.00193506	0
	Acanthopleuribacter	0	0.00185701	0
	Aerococcus	0	0.0016223	0
	Anaerococcus	0	0.0016223	0
	Leptospira	0	0.0016223	0
	Unidentified	51.1656	49.5069	50.7067

## Sheet: sediment temp. & hydrology 
Season	Pre-monsoon (April-May)									Monsoon (August-September)									Post-monsoon (January-February)
Place	EC (dS/m)	pH	DO(PPM)	Temperature (° C)	Turbidity (NTU)	Sediment temperature at 15 cm (° C)	Sediment temperature at 30 cm (° C)			EC (dS/m)	pH	DO(PPM)	Temperature (° C)	Turbidity (NTU)	Sediment temperature at 15 cm (° C)	Sediment temperature at 30 cm (° C)			EC (dS/m)	pH	DO(PPM)	Temperature (° C)	Turbidity (NTU)	Sediment temperature at 15 cm (° C)	Sediment temperature at 30 cm (° C)
Atherogaji	44.325 ± 0.016	8 ± 0	6.963 ± 0.029	29.633 ± 0.033	24.9 ± 0.152	31.83 ± 0.09	30.9 ± 0.15			25.302 ± 0.005	7.866 ± 0.033	6.766 ± 0.099	29.833 ± 0.033	46.133 ± 0.578	29.93 ± 0.12	29.2 ± 0.1			36.727 ± 0.046	8 ± 0	8.136 ± 0.003	21.066 ± 0.033	12.066 ± 0.384	21.27 ± 0.15	20.3 ± 0.12
Durbachoti	42.635 ± 0.043	7.8 ± 0	7.12 ± 0.005	30.233 ± 0.033	42.466± 0.317	30.2 ± 0.06	29.2 ± 0.06			9.636 ± 0.122	7.833 ± 0.028	6.746 ± 0.026	29.966 ± 0.033	64.7 ± 2.487	30.17 ± 0.12	29.3 ± 0.17			34.907 ± 0.060	7.933 ± 0.033	6.743 ± 0.088	23.1 ± 0.115	18.6 ± 0.173	23.37 ± 0.19	22.47 ± 0.12
Giri more	42.354 ± 0.006	7.333 ± 0.033	6.846 ± 0.024	32.2 ± 0.033	32.033± 0.145	30.5 ± 0	28.4 ± 0.06			17.535 ± 1.174	7.65 ± 0.059	6.93 ± 0.045	29.866 ± 0.033	56.966 ± 0.405	29.87 ± 0.12	29.1 ± 0.06			35.293 ± 0.043	7.966 ± 0.033	6.72 ± 0.015	22.133 ± 0.033	19.6 ± 0.264	22.23 ± 0.12	21.33 ± 0.12
Lokkhipur	43.934 ± 0.021	8 ± 0	6.91 ± 0	29.833 ± 0.371	32 ± 0.230	29.7 ± 0.35	29.17 ± 0.12			21.142 ± 0.025	7.426 ± 0.037	7.01 ± 0.030	30 ± 0.057	38.566 ± 2.312	29.93 ± 0.07	29.33 ± 0.12			38.424 ± 0.006	8.2 ± 0	8.726 ± 0.021	21.1 ± 0	30.666 ± 0.272	21.17 ± 0.09	20.57 ± 0.32
Ramganga	44.353 ± 0.027	8.066 ± 0.033	7.15 ± 0.011	33.5 ± 0.328	71.266 ± 0.233	32.2 ± 0.55	31.2 ± 0.74			20.753 ± 0.168	8.11 ± 0.011	6.936 ± 0.037	30.033 ± 0.033	126 ± 5.507	30.1 ± 0.06	29.4 ± 0.06			39.272 ± 0.002	8.3 ± 0	8.01 ± 0	21.3 ± 0	20.416 ± 0.286	21.27 ± 0.09	20.3 ± 0.12
Shiber ghat	42.250 ± 0.002	8.15 ± 0.040	7.25 ± 0.020	29.966 ± 0.066	28.1 ± 1.563	30.07 ± 0.07	29.57 ± 0.12			22.721 ± 0.005	7.966 ± 0.033	6.876 ± 0.029	29.566 ± 0.066	63.7 ± 1.193	29.53 ± 0.07	28.87 ± 0.09			25.738 ± 0.226	8.3 ± 0	7.42 ± 0.085	20.466 ± 0.088	12.366 ± 0.240	20.57 ± 0.03	19.53 ± 0.03
Indranarayanpur 1	43.845 ± 0.023	7.9 ± 0.00	6.726 ± 0.021	29.733± 0.033	33.466± 0.260	29.97 ± 0.09	29.33 ± 0.12			15.475 ± 0.015	7.886 ± 0.020	6.963 ± 0.065	29.466 ± 0.033	32 ± 2.151	30.1 ± 0.06	29.23 ± 0.09			34.939 ± 0.002	8 ± 0	7.766 ± 0.003	21.1 ± 0	24.033 ± 0.536	21.1 ± 0.06	20.1 ± 0.06
Indranarayanpur 2	42.211 ± 0.010	7.8 ± 0.057	6.92 ± 0.005	30.333 ± 0.120	66.633 ± 0.688	30.63 ± 0.23	29.43 ± 0.09			7.699 ± 0.016	7.99 ± 0.010	7.163 ± 0.014	29.566 ± 0.033	94.533 ± 2.372	29.73 ± 0.03	28.63 ± 0.03			31.430 ± 0.019	7.9 ± 0.033	7.78 ± 0	21.4 ± 2.512	55.466 ± 0.987	21.33 ± 0.09	20.23 ± 0.09
Gangapur	44.268 ± 0.017	8.033 ± 0.033	7.233 ± 0.008	32.4 ± 0.033	110.833 ± 0.440	33.1 ± 0.09	31.1 ± 0.06			18.145 ± 0.027	8.236 ± 0.006	6.57 ± 0.032	30.066 ± 0.088	198.666 ± 2.027	30.07 ± 0.07	29.53 ± 0.09			37.03 ± 0.043	8.1 ± 0	6.673 ± 0.008	24.3 ± 0.115	50.766 ± 2.110	24.23 ± 0.12	23.1 ± 0.06
Gopalnagar	43.236 ± 0.013	7.9 ± 0.00	6.88 ± 0.005	29.633 ± 0.033	29.633± 0.352	29.97 ± 0.09	29.27 ± 0.15			26.083 ± 0.02	7.743 ± 0.029	7.06 ± 0.025	29.933 ± 0.033	147 ± 2.309	30.1 ± 0.06	29.23 ± 0.12			38.12 ± 0	8.2 ± 0	6.386 ± 0.006	20.466 ± 0.033	12.633 ± 0.033	20.37 ± 0.03	19.15 ± 0.05
Lothian	45.388 ± 0.010	8.033 ± 0.033	6.733 ± 0.008	29.566 ± 0.120	33.566 ± 1.286	29.9 ± 0.15	28 ± 0.17			21.736 ± 0.003	8 ± 0.057	6.54 ± 0.005	29.933 ± 0.033	40.966 ± 0.548	29.83 ± 0.09	28.6 ± 0.06			39.41 ± 0	8.133 ± 0.033	8.32 ± 0.009	21.933 ± 0.066	25.633 ± 0.202	22 ± 0.06	21.1 ± 0.06
Diya island	38.145 ± 0.007	8.033 ± 0.033	6.95 ± 0.011	30 ± 0.057	18.566 ± 0.202	30.13 ± 0.09	29.13 ± 0.09			24.268 ± 0.004	7.9 ± 0.057	6.73 ± 0.015	30 ± 0.057	31.233 ± 0.622	30.1 ± 0.06	29.13 ± 0.09			34.35 ± 0	8.1 ± 0	7.656 ± 0.006	21.4 ± 2.512	12.266 ± 0.240	21.4 ± 0.06	20.27 ± 0.09
Satya Daspur	41.264 ± 0.022	8.166 ± 0.033	7.11 ± 0.006	29.866 ± 0.033	39.566 ± 0.296	30 ± 0.06	29.17 ± 0.09			29.896 ± 0.003	7.833 ± 0.033	6.273 ± 0.053	30.033 ± 0.066	132.333 ± 8.192	30 ± 0.06	29.4 ± 0.06			38.906 ± 0.040	8.1 ± 0	7.053 ± 0.074	23.366 ± 0.066	26.733 ± 0.405	23.43 ± 0.03	22.43 ± 0.09
Bhagabatpur	44.684 ± 0.015	8.066 ± 0.033	7.176 ± 0.033	30 ± 0.057	56.6 ± 0.305	30.2 ± 0.42	28.63 ± 0.69			20.786 ± 0.02	7.933± 0.033	6.55 ± 0.010	30.133 ± 0.033	27.89 ± 0.052	30 ± 0.06	29.13 ± 0.09			40.84 ± 0	8 ± 0	6.84 ± 0.026	20.4 ± 0	42.866 ± 0.933	20.4 ± 0.06	19.3 ± 0.06

## Sheet: ARA sample run details
Name of the bacteria	Accession no.	Analysis time per sample (min)	Retention time (RT) for Ethylene (min)	RT of Ethylene observed range (min)
Brachybacterium aquaticum strain CD6	(MH910726)	10	3.9508	3.945 (minimum)
Curtobacterium sp. strain PS25	(MH910755)	10	4.0458	4.0717 (maximum)
Glutamicibacter arilaitensis strain CD22	(MH910727)	10	3.9675
Micrococcus yunnanensis strain APS6	(MT145520)	10	4.0542
Aneurinibacillus sp.strain MSO2	(MT145492)	10	4.0275
Bacillus altitudinis strain XYL1	(MT422037)	10	4.0708
Bacillus licheniformis strain DNB1	(MH910739)	10	4.0417
Bacillus oceanisediminis strain BCY3	(MT422040)	10	4.0417
Bacillus sp. strain SAN1	(MT145543)	10	4.02
Bacillus thuringiensis strain CRL3	(MT421996)	10	4.0467
Staphylococcus epidermis strain DAL6	(MT422044)	10	4.0458
Rhizobium sp. strain FNF10	(MH910715)	10	3.9808
Rhizobium sp. strain FNF3	(MH910714)	10	4.0417
Acinetobacter johnsonii strain SIO1	(MT145538)	10	4.0433
Acinetobacter sp. strain SN3	(MT145530)	10	4.0367
Aeromonas allosaccharophila strain DAL2	(MT422027)	10	4.055
Citrobacter freundii strain ERS1	(MT422008)	10	4.05
Enterobacter roggenkampii strain RIO6	(MT145949)	10	4.02
Pantoea agglomerans strain RPS2	(MT145971)	10	4.0133
Pseudocitrobacter faecalis strain HRR5	(MT422004)	10	4.0517
Pseudomonas fluorescens strain AFN1	(MT145524)	10	4.0492
Serratia marcescens strain RSO8	(MT145945)	10	4.02
Shewanella seohaensis strain SSO7	(MT145532)	10	3.945
Vibrio parahaemolyticus strain ANI4	(MT145517)	10	4.0508
Bacillus subtilis strain RRP6	(MT422018)	10	4.0508
Aeromonas bestiarum strain BGRP7	(MT422012)	10	4.0217
Pseudomonas putida strain DER3	(MT422020)	10	4.0608
Mangrovibacter plantisponcer strain BCRP5	(MT422011)	10	4.0458
Pseudomonas stutzeri strain BCY5	(MT422041)	10	4.055
Aeromonas hydrophilia strain HER3	(MT422047)	10	4.0717
Pseudomonas stutzeri strain BCY7	(MT422042)	10	3.9683
Pseudomonas stutzeri strain BCY9	(MT422043)	10	4.0575
Aeromonas veronii strain HPR6	(MT422014)	10	4.0492
Aeromonas dhakensis strain HPR7	(MT422007)	10	4.03
Serratia marcescens strain HPR4	(MT422006)	10	3.9708
Pseudomonas stutzeri strain DNB6	(MH910742)	10	4.0392
Pseudomonas indoloxydans strain DNB11	(MH910787)	10	3.9667
Pseudomonas stutzeri strain ANO2	(MH910764)	10	3.9608
Pseudomonas fluorescens strain FNF21	(MH910721)	10	4.05
Pseudomonas sp. strain MSO1	(MT145491)	10	3.9508
Pseudomonas stutzeri strain DNB3	(MH910741)	10	4.02
Pseudomonas fluorescens strain AIO6	(MT145514)	10	3.9692
Pseudomonas stutzeri strain NO1	(MH910747)	10	3.9483
Pseudomonas fluorescens strain ANI3	(MT145512)	10	4.06
Pseudomonas fluorescens strain SNI5	(MT145539)	10	3.9733
Pseudomonas fluorescens strain AAN4	(MT145511)	10	4.0117
Microbacterium arborescens strain RIO2	(MT145957)	10	3.9867
Microbacterium sp. strain RIO7	(MT145946)	10	4.0333
Pantoea dispersa strain RFN2	(MT145972)	10	3.9767
Pseudomonas sp. strain AAN3	(MT145515)	10	3.955
Pseudomonas fragi strain APS12	(MT145506)	10	4.0208
Pseudomonas sp. strain SAN6	(MT145536)	10	3.95
Aeromonas sp.strain APS1	(MT145505)	10	3.9842
Aeromonas media strain PIOB7	(MT145473)	10	3.9875
Pseudomonas stutzeri strain PSO5	(MT145461)	10	3.9717
Pseudomonas stutzeri strain DNB23	(MH910790)	10	4.07
Pseudomonas stutzeri strain NO4	(MH910749)	10	3.97
Aeromonas sp. strain SOB14	(MH910758)	10	3.9625
Atlantibacter hermannii strain IOB5	(MH910709)	10	4.0583
Curtobacterium citreum strain PS24	(MH910754)	10	4.0533
Pseudomonas sp. strain AIO7	(MT145516)	10	3.9658
Acinetobacter sp. strain RAN12	(MT145959)	10	3.9892
Bacillus megaterium strain RIO5	(MT145969)	10	4.0392
Aeromonas sp. strain RFN9	(MT145980)	10	3.9785
Enterobacter mori strain RPS8	(MT145979)	10	3.9633
Pseudomonas sp. strain AAB3	(MT145522)	10	3.9717
Enterobacter sp. strain RFN8	(MT145956)	10	3.9775
Bacillus subtilis strain PS23	(MH910753)	10	4.045
Rhizobium sp. strain RNO7	(MT145978)	10	4.045
Bacillus velezensis strain IOB12	(MH910760)	10	4.06
Enterobacter ludwigii strain RPS9	(MT145987)	10	3.9692
Sphingomonas sp. strain RDN6	(MT145981)	10	4.0525
Rhizobium sp. strain RNO7.1	(MT145977)	10	3.9717
Pseudomonas sp. MAB2	(MT145495)	10	4.045
Rhizobium sp. strain RNO6	(MT145952)	10	3.965
Bacillus amyloliquefaciens strain IOB18	(MH910713)	10	3.9525
Klebsiella aerogenes strain RNO12	(MT145963)	10	3.9733
Bacillus sp. (in: Bacteria) strain A6	(MH910752)	10	4.0483
Enterobacter cloacae strain RAN4	(MT145960)	10	4.0458
Bacillus tequilensis strain MDN1	(MT145494)	10	4.0517
Glutamicibacter nicotianae strain IO11	(MH910708)	10	3.95
Acinetobacter sp. strain RNO4	(MT145984)	10	4.0442
Acinetobacter pittii strain PPSB3	(MT145456)	10	3.9667
